# Supplementary material for: Investigating neonatal health risk variables through cell-type specific methylome-wide association studies
Source: Clin Epigenetics. 2024 May 22;16:69. doi: 10.1186/s13148-024-01681-3 (PMC11112760; doi:10.1186/s13148-024-01681-3)
Supplement: Supplementary file 2 — Additional file2 (XLSX 28 kb) [file 13148_2024_1681_MOESM2_ESM.xlsx]

## Sheet: A. Size Factor
Cluster	GO ID	GO Term	Number of Genes in Term	P Value	Odds Ratio	Number of Overlapping Genes	Names of Overlapping Genes
Red	GO:0043229	intracellular organelle	12057	0.0254	1.51799	129	AAK1,ADAM10,ADD2,ADK,ANK3,ANKRD11,ANXA4,AQP2,ARHGAP32,ARID2,ARPC4-TTLL3,AVL9,BCL2L1,BLNK,BRINP3,C2CD5,CALN1,CAMSAP3,CCT4,CDH1,CDX1,CEPT1,COL28A1,COMMD1,CREBBP,CRHBP,CTNNA2,CUX1,DAB1,DAG1,DAP3,DCTN4,DEPDC5,DGUOK,DIAPH1,DND1,DPY19L1,ENTPD7,ERC1,ERP29,ESD,FAM120B,FASN,GALNT1,GALNT13,GNG12,GPR135,GRAP2,HIST2H2BF,HTT,JADE1,KIF15,KIF3B,LARP4B,LEPROTL1,LOXL1,LPAR1,LPXN,LRBA,LSM5,LY6K,MAD1L1,MAPT,MARS,MB…
Red	GO:0005829	cytosol	4909	0.0073	1.71398	67	AAK1,ABR,ADD2,ADK,AMD1,ANK3,ANKRD11,ANXA4,ARHGAP32,BCL2L1,BLNK,C2CD5,CASP10,CCT4,CNTN5,COMMD1,CTNNA2,CUX1,DAB1,DAG1,DCTN4,DEPDC5,DGUOK,DIAPH1,ERC1,ESD,FASN,GRAP2,HIST2H2BF,HTT,KIF15,KIF3B,LARP4B,LPXN,LSM5,MAD1L1,MAP3K1,MAPT,MARS,MBNL1,MIB1,MICAL3,MKLN1,MXI1,NDE1,OSBPL10,PANK1,PARN,PELI2,PLCB1,PLEKHA7,PPP2R5C,PRKCH,PSMD11,RAD21,RAPGEF6,RBM38,RGL1,RGS6,RUNX1,SH3GL1,SH3PXD2A,SSH1,STK39,TTLL3,USP20,V…
Red	GO:0036464	cytoplasmic ribonucleoprotein granule	199	0.0361	2.70409	5	BLNK,LARP4B,MAPT,MBNL1,TAF5L
Red	GO:0035770	ribonucleoprotein granule	211	0.0433	2.54475	5	BLNK,LARP4B,MAPT,MBNL1,TAF5L
Orange	GO:0031410	cytoplasmic vesicle	2216	0.0046	1.82697	35	AAK1,ADAM10,ADD2,AQP2,ARHGAP32,AVL9,BCL2L1,C2CD5,CCT4,CDH1,COMMD1,CRHBP,DIAPH1,ENTPD7,ERP29,ESD,FASN,GPR135,GRAP2,HTT,LEPROTL1,LOXL1,LPAR1,LY6K,MIB1,PDGFRB,PSMD11,RAPGEF6,RYR3,SH3GL1,SNX13,SYN2,TGFBR1,VPS37A,ZPBP
Orange	GO:0097708	intracellular vesicle	2219	0.0046	1.82409	35	AAK1,ADAM10,ADD2,AQP2,ARHGAP32,AVL9,BCL2L1,C2CD5,CCT4,CDH1,COMMD1,CRHBP,DIAPH1,ENTPD7,ERP29,ESD,FASN,GPR135,GRAP2,HTT,LEPROTL1,LOXL1,LPAR1,LY6K,MIB1,PDGFRB,PSMD11,RAPGEF6,RYR3,SH3GL1,SNX13,SYN2,TGFBR1,VPS37A,ZPBP
Orange	GO:0005768	endosome	856	0.0489	1.91914	15	AQP2,ARHGAP32,AVL9,CDH1,COMMD1,CRHBP,GPR135,GRAP2,HTT,LEPROTL1,LPAR1,SH3GL1,SNX13,TGFBR1,VPS37A
Orange	GO:0015629	actin cytoskeleton	477	0.0375	2.78575	12	ADD2,ARHGAP32,ARPC4-TTLL3,CDH1,CTNNA2,DCTN4,GNG12,LPXN,PARVG,SH3GL1,SH3PXD2A,XIRP2
Orange	GO:0035091	phosphatidylinositol binding	235	0.0462	3.25536	7	ARHGAP32,COMMD1,MAPT,PLCB1,SH3PXD2A,SNX13,SNX29
Orange	GO:0071248	cellular response to metal ion	183	0.0349	2.94996	5	ANK3,AQP2,CDH1,CRHBP,RYR3
Orange	GO:1901981	phosphatidylinositol phosphate binding	150	0.0427	3.62845	5	COMMD1,MAPT,PLCB1,SH3PXD2A,SNX13
Green	GO:0005856	cytoskeleton	2080	0.0004	2.423	41	ADD2,ANK3,ARHGAP32,ARPC4-TTLL3,BCL2L1,C2CD5,CAMSAP3,CCT4,CDH1,CRHBP,CTNNA2,DAG1,DCTN4,DIAPH1,GNG12,HTT,JADE1,KIF15,KIF3B,LPXN,MAD1L1,MAPT,MCM2,MIB1,MICAL3,NDE1,OSBPL10,PARVG,PLEKHA7,RAPGEF6,SH3GL1,SH3PXD2A,SPAG16,SSH1,STK39,TBL1XR1,TTLL3,USP20,VPS37A,XIRP2,ZNF131
Green	GO:0015630	microtubule cytoskeleton	1130	0.0056	2.32262	23	BCL2L1,C2CD5,CAMSAP3,CCT4,CRHBP,DCTN4,DIAPH1,HTT,JADE1,KIF15,KIF3B,MAD1L1,MAPT,MCM2,MIB1,MICAL3,NDE1,PLEKHA7,RAPGEF6,TBL1XR1,TTLL3,USP20,VPS37A
Green	GO:0005815	microtubule organizing center	692	0.0011	2.77479	17	BCL2L1,C2CD5,CAMSAP3,CCT4,DCTN4,DIAPH1,HTT,JADE1,KIF15,KIF3B,MAD1L1,MIB1,NDE1,PLEKHA7,RAPGEF6,USP20,VPS37A
Green	GO:0005813	centrosome	488	0.002	2.97199	13	BCL2L1,CAMSAP3,CCT4,DCTN4,KIF15,KIF3B,MAD1L1,MIB1,NDE1,PLEKHA7,RAPGEF6,USP20,VPS37A
Green	GO:0005819	spindle	321	0.0133	2.7135	8	DCTN4,DIAPH1,KIF15,KIF3B,MAD1L1,MICAL3,NDE1,TBL1XR1
Green	GO:0045930	negative regulation of mitotic cell cycle	249	0.0343	2.59927	6	BCL2L1,BRINP3,JADE1,MAD1L1,RAD21,TOM1L2
Green	GO:0000775	chromosome, centromeric region	185	0.0296	2.91684	5	DCTN4,MAD1L1,NDE1,PPP2R5C,RAD21
Blue	GO:0009966	regulation of signal transduction	3024	0.028	1.70848	44	AAK1,ABR,ALK,ARHGAP32,BCL2L1,BLNK,C1QTNF2,CASP10,CREBBP,CRHBP,DAB1,DAG1,DEPDC5,ERP29,GRAP2,HTT,IQSEC3,JADE1,LPAR1,LPXN,MAP3K1,MAP4K4,MAPT,NRXN1,PAK4,PDGFRB,PELI2,PHF14,PLCB1,PPP2R5C,PRKCH,RGS6,RNF6,RUNX1,SH3GL1,SMARCB1,SNX13,SSH1,STK39,TBL1XR1,TGFBR1,TGFBR3,USP20,ZC3H3
Blue	GO:0009967	positive regulation of signal transduction	1530	0.0166	1.83626	25	AAK1,ALK,BCL2L1,BLNK,C1QTNF2,CASP10,CREBBP,ERP29,GRAP2,HTT,LPAR1,MAP3K1,MAP4K4,NRXN1,PDGFRB,PELI2,PLCB1,PRKCH,SMARCB1,SSH1,STK39,TBL1XR1,TGFBR1,TGFBR3,ZC3H3
Blue	GO:0043408	regulation of MAPK cascade	733	0.0151	2.09699	14	ALK,C1QTNF2,DAG1,ERP29,LPAR1,MAP3K1,MAP4K4,PAK4,PDGFRB,PELI2,PLCB1,STK39,TGFBR1,TGFBR3
Blue	GO:0043549	regulation of kinase activity	805	0.0485	1.89767	14	ALK,C1QTNF2,DAB1,DAG1,ERP29,HTT,LPAR1,MAP3K1,MAP4K4,MAPT,PAK4,PDGFRB,STK39,TGFBR1
Blue	GO:0005925	focal adhesion	399	0.046	2.45429	9	ADAM10,DAG1,DCTN4,LPXN,MAP4K4,PAK4,PARVG,PDGFRB,XIRP2
Blue	GO:0007162	negative regulation of cell adhesion	250	0.035	3.05167	7	ADAM10,CDH1,DAB1,LPXN,MAD1L1,MAP4K4,RUNX1
Blue	GO:0051048	negative regulation of secretion	210	0.0068	3.1034	6	ABR,ANXA4,CRHBP,ERP29,MAP4K4,STK39
Blue	GO:1903531	negative regulation of secretion by cell	187	0.014	2.88444	5	ABR,ANXA4,CRHBP,ERP29,MAP4K4
Blue	GO:0007219	Notch signaling pathway	181	0.0498	2.98384	5	AAK1,ADAM10,ANXA4,CREBBP,MIB1
Purple	GO:0048699	generation of neurons	1411	0.032	2.40684	29	ADAM10,ALK,ANK3,BRINP3,CAMSAP3,CDH1,CTNNA2,CUX1,DAB1,DAG1,DGUOK,GRID2,LPAR1,MAP4K4,MAPT,MIB1,NDE1,NRXN1,PAK4,PRKCH,PTPRD,RERE,RNF6,RUNX1,SDC2,SOX5,SSH1,TENM2,TGFBR1
Purple	GO:1903827	regulation of cellular protein localization	487	0.0039	2.97844	13	ADAM10,ANK3,BCL2L1,C2CD5,CCT4,CDH1,COMMD1,DAG1,LEPROTL1,MAPT,PRKCH,SSH1,ZC3H3
Purple	GO:1990778	protein localization to cell periphery	289	0.0496	3.02831	8	ADAM10,ANK3,BCL2L1,C2CD5,CDH1,DAG1,PRKCH,RAPGEF6
Purple	GO:0050807	regulation of synapse organization	206	0.0351	3.73621	7	ADAM10,CTNNA2,DAG1,GRID2,NRXN1,PTPRD,SSH1
Purple	GO:0031965	nuclear membrane	285	0.0386	2.66189	7	ANXA4,BCL2L1,CEPT1,DPY19L1,NRXN1,PLCB1,RNF6
Purple	GO:1903829	positive regulation of cellular protein localization	303	0.0459	2.49733	7	ANK3,C2CD5,CCT4,CDH1,MAPT,PRKCH,SSH1
Purple	GO:0030902	hindbrain development	144	0.0378	3.78642	5	CTNNA2,DAB1,GRID2,LPAR1,RERE
Pink	GO:0033043	regulation of organelle organization	1228	0.0018	2.34206	25	ADD2,ARPC4-TTLL3,BCL2L1,C2CD5,CAMSAP3,CCT4,DIAPH1,GRID2,HTT,LPAR1,MAD1L1,MAPT,MCM2,NRXN1,NSMCE2,PARN,PDGFRB,PLCB1,PTPRD,RAD21,SMARCB1,SSH1,TGFBR1,TLK1,TOM1L2
Pink	GO:0010638	positive regulation of organelle organization	588	0.0064	2.44025	13	ARPC4-TTLL3,C2CD5,CCT4,HTT,LPAR1,MAPT,NSMCE2,PARN,PDGFRB,PLCB1,RAD21,SMARCB1,TGFBR1
Pink	GO:0007346	regulation of mitotic cell cycle	559	0.0231	2.14194	11	BCL2L1,BRINP3,JADE1,MAD1L1,NDE1,NSMCE2,PDGFRB,PLCB1,RAD21,RAD51B,TOM1L2
Pink	GO:0033044	regulation of chromosome organization	325	0.0055	3.04254	9	CCT4,MAD1L1,MAPT,MCM2,NSMCE2,PARN,RAD21,SMARCB1,TLK1
Pink	GO:0140014	mitotic nuclear division	274	0.0027	3.20195	8	KIF3B,MAD1L1,MSTO1,NDE1,NSMCE2,PDGFRB,RAD21,TOM1L2
Pink	GO:0090068	positive regulation of cell cycle process	266	0.0335	2.42685	6	KIF3B,NSMCE2,PDGFRB,PLCB1,RAD21,RAD51B
Pink	GO:2001252	positive regulation of chromosome organization	160	0.0132	3.39234	5	CCT4,NSMCE2,PARN,RAD21,SMARCB1
Pink	GO:0007088	regulation of mitotic nuclear division	176	0.0142	3.072	5	MAD1L1,NSMCE2,PDGFRB,RAD21,TOM1L2
Tan	GO:0010921	regulation of phosphatase activity	165	0.0043	4.71723	7	CAMSAP3,ELFN1,HTT,PDGFRB,PHACTR3,PPP2R5C,TMEM132D

## Sheet: B. Disease Factor
Cluster	GO ID	GO Term	Number of Genes in Term	P Value	Odds Ratio	Number of Overlapping Genes	Names of Overlapping Genes
Red	GO:0099699	integral component of synaptic membrane	151	0.0118	4.65083	8	CDH9,CLSTN2,GABRG3,GRIN2A,GRM3,NRXN1,PTPRA,SLC8A1
Red	GO:0007416	synapse assembly	156	0.0124	5.11392	9	ADD2,APP,CDH9,CLSTN2,MAGI2,NRG1,NRXN1,PTPRD,SDK1
Red	GO:1902115	regulation of organelle assembly	207	0.0202	3.33091	8	CEP76,GSN,KAT2B,NRXN1,PRKAA2,PTPRD,RP1,SCFD1
Red	GO:0005887	integral component of plasma membrane	1564	0.0282	1.9452	34	APP,CD5,CDH9,CLSTN2,DLG2,DPP10,EPHA6,GABRG3,GPR156,GRIN2A,GRM3,HCRTR2,IL12RB1,ITGA1,KCNJ10,LGR5,LPAR6,MME,NPSR1,NRG1,NRXN1,OR5T3,PTPRA,PTPRD,PTPRG,PTPRN2,SLC12A7,SLC16A7,SLC8A1,SLCO1B1,TENM3,TRPC4,TRPV4,TSPAN8
Red	GO:0031226	intrinsic component of plasma membrane	1638	0.0349	1.91304	35	APP,CD5,CDH9,CLSTN2,DLG2,DPP10,EPHA6,GABRG3,GPR156,GRIN2A,GRM3,HCRTR2,IL12RB1,ITGA1,KCNJ10,LGR5,LPAR6,MME,NPSR1,NRG1,NRXN1,OR5T3,PTPRA,PTPRD,PTPRG,PTPRN2,SLC12A7,SLC16A7,SLC8A1,SLCO1B1,SPTB,TENM3,TRPC4,TRPV4,TSPAN8
Orange	GO:0031175	neuron projection development	909	0.0322	2.56892	26	ANK3,APP,AUTS2,CSMD3,FAT4,FRY,ITGA1,MAGI2,NEGR1,NGEF,NRXN1,PRRX1,PTPRA,PTPRD,PTPRG,RASGRF1,RB1,RBFOX2,SDK1,SPTB,SSH1,SSH2,STK24,TENM3,TRPV4,ZEB2
Orange	GO:0007399	nervous system development	2221	0.0372	2.12532	50	ADD2,ALDH1A2,ANK3,APP,AUTS2,BCAN,CDH9,CLSTN2,CSMD3,EIF4ENIF1,FAT4,FGF14,FRY,GRIN2A,GSN,ITGA1,KCNJ10,KDM4C,MAGI2,NEGR1,NELL1,NFIA,NGEF,NHEJ1,NRG1,NRSN1,NRXN1,PRRX1,PRX,PTPRA,PTPRD,PTPRG,RAD1,RASGRF1,RB1,RBFOX2,RP1,SDK1,SLC8A1,SPTB,SSH1,SSH2,STK24,TENM3,TRPC4,TRPV4,TTLL7,WNT5B,WWP1,ZEB2
Orange	GO:0008064	regulation of actin polymerization or depolymerization	175	0.0411	2.91803	6	ACTR3,ADD2,GSN,SPTB,SSH1,SSH2
Orange	GO:0030426	growth cone	159	0.0417	3.80762	7	APP,AUTS2,NGEF,NRSN1,RASGRF1,SSH1,TRPV4
Orange	GO:0030832	regulation of actin filament length	176	0.043	2.90069	6	ACTR3,ADD2,GSN,SPTB,SSH1,SSH2
Orange	GO:1902903	regulation of supramolecular fiber organization	327	0.0493	2.3399	9	ACTR3,ADD2,APP,GSN,RB1,SPTB,SSH1,SSH2,TRPV4
Dark Green	GO:0007264	small GTPase mediated signal transduction	533	0.0043	3.17821	19	ARHGAP15,AUTS2,CDH13,DOCK2,DOCK5,FOXM1,GMIP,IGF1,LPAR6,MCF2L,NGEF,NRG1,RAB14,RASGRF1,RB1,RIN2,RREB1,SIAH2,SPRY1
Dark Green	GO:0007265	Ras protein signal transduction	417	0.0254	2.70036	13	AUTS2,CDH13,FOXM1,IGF1,LPAR6,MCF2L,NGEF,NRG1,RAB14,RASGRF1,RB1,RREB1,SPRY1
Blue	GO:1901184	regulation of ERBB signaling pathway	85	0.013	5.13902	5	APP,CDH13,ITGA1,MVB12B,SPRY1
Blue	GO:0072001	renal system development	282	0.0233	2.73298	9	ALDH1A2,COL4A3,FAT4,LGR5,MAGI2,MME,NFIA,PCSK5,SPRY1
Blue	GO:0007169	transmembrane receptor protein tyrosine kinase signaling pathway	661	0.0408	2.22833	17	ACTR3,ADAMTS12,APP,CDH13,COL4A3,EPHA6,FAT4,IGF1,ITGA1,MVB12B,NGEF,NRG1,PTPRA,PTPRG,RAB14,RBFOX2,SPRY1
Blue	GO:0001655	urogenital system development	318	0.0427	2.40936	9	ALDH1A2,COL4A3,FAT4,LGR5,MAGI2,MME,NFIA,PCSK5,SPRY1
Purple	GO:0051346	negative regulation of hydrolase activity	430	0.0063	2.39495	12	APP,BIRC6,CABIN1,COL4A3,DLG2,GMIP,GPATCH2,MGAT5,PTPRN2,SIAH2,SPRY1,TMEM132D
Purple	GO:0016311	dephosphorylation	449	0.015	2.70952	14	CABIN1,DLG2,GPATCH2,ITGA1,MAGI2,MGAT5,PPM1D,PTPRA,PTPRD,PTPRG,PTPRN2,SSH1,SSH2,TMEM132D
Purple	GO:0010921	regulation of phosphatase activity	165	0.0179	3.66172	7	CABIN1,DLG2,GPATCH2,ITGA1,MAGI2,MGAT5,TMEM132D
Purple	GO:2001234	negative regulation of apoptotic signaling pathway	213	0.0453	1.96154	5	ATAD5,BIRC6,IGF1,MARCH7,SIAH2
Pink	GO:0044839	cell cycle G2/M phase transition	207	0.0092	3.33091	8	APP,ATAD5,BRD4,CCNY,CEP76,FOXM1,KHDRBS1,PPM1D
Pink	GO:0007050	cell cycle arrest	233	0.0177	2.54959	7	CRLF3,FOXM1,KAT2B,KHDRBS1,MAGI2,PRKAA2,RB1
Pink	GO:0000086	G2/M transition of mitotic cell cycle	190	0.0192	3.15677	7	APP,BRD4,CCNY,CEP76,FOXM1,KHDRBS1,PPM1D
Pink	GO:0044772	mitotic cell cycle phase transition	471	0.0372	1.97986	11	APP,ATAD5,BRD4,CCNY,CEP76,CRLF3,FOXM1,KHDRBS1,PPM1D,PSMG2,RB1
Tan	GO:0051604	protein maturation	369	0.0229	1.81838	8	GRIN2A,GSN,IGHG4,KAT2B,MME,NAA15,PCSK5,RHBDD1
Light Green	GO:0006029	proteoglycan metabolic process	84	0.0025	6.35671	6	ADAMTS12,BCAN,HS2ST1,HS6ST3,IGF1,XYLT1
Light Green	GO:0046651	lymphocyte proliferation	258	0.0298	1.94725	6	ATAD5,DOCK2,IGF1,IL12RB1,MARCH7,PLCL2
Light Green	GO:0009101	glycoprotein biosynthetic process	318	0.0314	2.40936	9	BCAN,GALNT16,HS2ST1,HS6ST3,IGF1,MGAT5,SERP2,ST6GAL2,XYLT1
Light Green	GO:0009100	glycoprotein metabolic process	382	0.0353	2.22634	10	ADAMTS12,BCAN,GALNT16,HS2ST1,HS6ST3,IGF1,MGAT5,SERP2,ST6GAL2,XYLT1

## Sheet: C. Gestational Age
Cluster	GO ID	GO Term	Number of Genes in Term	P Value	Odds Ratio	Number of Overlapping Genes	Names of Overlapping Genes
Red	GO:0035556	intracellular signal transduction	2671	0.0024	2.66314	22	ABR,APBB2,ARHGAP8,CC2D1A,CDC25C,EPHB1,FBXL2,LCP1,MOB3B,MRAS,NRG3,NTRK2,PAXIP1,PIGU,PLCL1,PPP2R5B,PRR5,PTGFR,PTPRT,RAP1A,SIPA1L1,UBE2I
Red	GO:0006464	cellular protein modification process	3907	0.0029	2.29622	27	ARHGAP8,ASGR1,CDC25C,CRTAP,ENPP2,EPHB1,FBXL2,GCNT1,NMT2,NRG3,NTRK2,PAN3,PARD3,PAXIP1,PIGU,PLCL1,PPP2R5B,PRR5,PTPRD,PTPRM,PTPRT,RAP1A,RNF168,RNGTT,SMARCB1,UBE2I,USP34
Red	GO:0036211	protein modification process	3907	0.0029	2.29622	27	ARHGAP8,ASGR1,CDC25C,CRTAP,ENPP2,EPHB1,FBXL2,GCNT1,NMT2,NRG3,NTRK2,PAN3,PARD3,PAXIP1,PIGU,PLCL1,PPP2R5B,PRR5,PTPRD,PTPRM,PTPRT,RAP1A,RNF168,RNGTT,SMARCB1,UBE2I,USP34
Red	GO:0009966	regulation of signal transduction	3024	0.0048	2.45217	23	ABR,ARHGAP8,CC2D1A,CYFIP2,EPHB1,FBXL2,GPC6,MOB3B,NMT2,NRG3,NTRK2,PHF14,PIGU,PPP2R5B,PRR5,PTPRT,RAP1A,SIPA1L1,SMARCB1,SNX13,UBE2I,USP34,WNT2
Red	GO:0032268	regulation of cellular protein metabolic process	2456	0.0061	2.20604	18	ARHGAP8,CDC25C,CRTAP,CYFIP2,ENPP2,EPHB1,NRG3,NTRK2,PARD3,PAXIP1,PLCL1,PPP2R5B,PRR5,PTPRT,RAP1A,SMARCB1,UBE2I,UNK
Red	GO:0044267	cellular protein metabolic process	4892	0.0102	1.91708	29	ARHGAP8,ASGR1,CDC25C,CRTAP,CYFIP2,ENPP2,EPHB1,FBXL2,GCNT1,NMT2,NRG3,NTRK2,PAN3,PARD3,PAXIP1,PIGU,PLCL1,PPP2R5B,PRR5,PTPRD,PTPRM,PTPRT,RAP1A,RNF168,RNGTT,SMARCB1,UBE2I,UNK,USP34
Red	GO:0016791	phosphatase activity	262	0.0113	5.27865	5	CDC25C,PTPRD,PTPRM,PTPRT,RNGTT
Red	GO:0051246	regulation of protein metabolic process	2700	0.0116	1.97192	18	ARHGAP8,CDC25C,CRTAP,CYFIP2,ENPP2,EPHB1,NRG3,NTRK2,PARD3,PAXIP1,PLCL1,PPP2R5B,PRR5,PTPRT,RAP1A,SMARCB1,UBE2I,UNK
Red	GO:1902531	regulation of intracellular signal transduction	1774	0.0154	2.29916	14	ABR,ARHGAP8,CC2D1A,EPHB1,FBXL2,MOB3B,NTRK2,PIGU,PPP2R5B,PRR5,PTPRT,RAP1A,SIPA1L1,UBE2I
Red	GO:0016311	dephosphorylation	449	0.0292	3.69374	6	CDC25C,PPP2R5B,PTPRD,PTPRM,PTPRT,RNGTT
Red	GO:0051174	regulation of phosphorus metabolic process	1646	0.0429	2.06231	12	ARHGAP8,CDC25C,ENPP2,EPHB1,NRG3,NTRK2,PARD3,PLCL1,PPP2R5B,PRR5,PTPRT,RAP1A
Orange	GO:0031226	intrinsic component of plasma membrane	1638	0.0072	2.98968	16	ABCC1,ALCAM,ASGR1,ATP8B1,CLSTN1,CNTNAP2,EPHB1,GPC6,NRG3,NTRK2,PTGFR,PTPRD,PTPRM,PTPRT,RYR1,SLC6A12
Orange	GO:0005887	integral component of plasma membrane	1564	0.0108	2.89206	15	ABCC1,ALCAM,ASGR1,ATP8B1,CLSTN1,CNTNAP2,EPHB1,NRG3,NTRK2,PTGFR,PTPRD,PTPRM,PTPRT,RYR1,SLC6A12
Orange	GO:0009887	animal organ morphogenesis	960	0.0415	2.63157	9	ABR,EPHB1,GCNT1,GPC6,NRG3,NTRK2,PTPRM,RYR1,WNT2
Green	GO:0048858	cell projection morphogenesis	623	0.0007	5.88055	12	ALCAM,APBB2,CNTNAP2,CYFIP2,ENPP2,EPHB1,NTRK2,PARD3,PTPRD,PTPRM,SIPA1L1,UNC5D
Green	GO:0048667	cell morphogenesis involved in neuron differentiation	548	0.0009	6.05088	11	ALCAM,APBB2,CYFIP2,EPHB1,NTRK2,PARD3,PTPRD,PTPRM,SIPA1L1,UNC5D,UNK
Green	GO:0000904	cell morphogenesis involved in differentiation	697	0.003	4.69396	11	ALCAM,APBB2,CYFIP2,EPHB1,NTRK2,PARD3,PTPRD,PTPRM,SIPA1L1,UNC5D,UNK
Green	GO:0048666	neuron development	1037	0.0034	4.14585	14	ALCAM,APBB2,CNTNAP2,CYFIP2,EPHB1,NTRK2,PARD3,PPP2R5B,PTPRD,PTPRM,RAP1A,SIPA1L1,UNC5D,UNK
Green	GO:0031175	neuron projection development	909	0.0039	4.34811	13	ALCAM,APBB2,CNTNAP2,CYFIP2,EPHB1,NTRK2,PARD3,PPP2R5B,PTPRD,PTPRM,RAP1A,SIPA1L1,UNC5D
Green	GO:0000902	cell morphogenesis	962	0.0041	4.09183	13	ALCAM,APBB2,CNTNAP2,CYFIP2,ENPP2,EPHB1,NTRK2,PARD3,PTPRD,PTPRM,SIPA1L1,UNC5D,UNK
Green	GO:0048699	generation of neurons	1411	0.0048	3.52722	16	ALCAM,APBB2,CNTNAP2,CYFIP2,EPHB1,NRG3,NTRK2,PARD3,PPP2R5B,PTPRD,PTPRM,RAP1A,SIPA1L1,UNC5D,UNK,WNT2
Green	GO:0007411	axon guidance	256	0.0074	6.62125	6	ALCAM,APBB2,CYFIP2,EPHB1,PTPRM,UNC5D
Green	GO:0097485	neuron projection guidance	257	0.0074	6.59447	6	ALCAM,APBB2,CYFIP2,EPHB1,PTPRM,UNC5D
Green	GO:0022008	neurogenesis	1506	0.0088	3.28233	16	ALCAM,APBB2,CNTNAP2,CYFIP2,EPHB1,NRG3,NTRK2,PARD3,PPP2R5B,PTPRD,PTPRM,RAP1A,SIPA1L1,UNC5D,UNK,WNT2
Green	GO:0007399	nervous system development	2221	0.0162	2.87645	20	ABR,ALCAM,APBB2,CLSTN1,CNTNAP2,CYFIP2,EPHB1,NRG3,NTRK2,PARD3,PPP2R5B,PTPRD,PTPRM,RAP1A,RBFOX1,SIPA1L1,SMARCB1,UNC5D,UNK,WNT2
Green	GO:0043005	neuron projection	1273	0.0318	3.02244	13	ALCAM,APBB2,ATP8B1,CLSTN1,CNTNAP2,CYFIP2,EPHB1,NTRK2,PARD3,RAP1A,SIPA1L1,SLC6A12,UBE2I
Blue	GO:0005769	early endosome	334	0.0012	5.97676	7	CNTNAP2,EPHB1,NTRK2,RAP1A,SNX13,STX7,ZFYVE9
Blue	GO:0050804	modulation of chemical synaptic transmission	412	0.0034	5.59658	8	ABR,CLSTN1,EPHB1,NRG3,NTRK2,PLCL1,RAP1A,SIPA1L1
Blue	GO:0007167	enzyme linked receptor protein signaling pathway	970	0.0057	3.3018	11	CYFIP2,EPHB1,NRG3,NTRK2,PARD3,PHF14,PPP2R5B,PTPRD,PTPRT,SIPA1L1,ZFYVE9
Blue	GO:0007169	transmembrane receptor protein tyrosine kinase signaling pathway	661	0.0157	3.4108	8	CYFIP2,EPHB1,NRG3,NTRK2,PHF14,PPP2R5B,PTPRT,SIPA1L1
Blue	GO:0071363	cellular response to growth factor stimulus	647	0.0241	2.99669	7	CYFIP2,NTRK2,PARD3,PPP2R5B,RAP1A,WNT2,ZFYVE9
Blue	GO:0048471	perinuclear region of cytoplasm	667	0.0303	2.90235	7	CDC25C,CYFIP2,LCP1,NTRK2,PTPRM,RAP1A,STX7
Blue	GO:0005768	endosome	856	0.031	2.5953	8	CLSTN1,CNTNAP2,EPHB1,NTRK2,RAP1A,SNX13,STX7,ZFYVE9
Blue	GO:0010008	endosome membrane	452	0.033	3.00065	5	EPHB1,NTRK2,SNX13,STX7,ZFYVE9
Blue	GO:0006886	intracellular protein transport	1085	0.0481	2.01464	8	CLSTN1,HAO1,LCP1,PAN3,PARD3,POM121C,SNX13,STX7
Purple	GO:0031401	positive regulation of protein modification process	1159	0.0195	2.43232	10	ARHGAP8,ENPP2,EPHB1,NRG3,NTRK2,PAXIP1,PRR5,RAP1A,SMARCB1,UBE2I
Purple	GO:0001568	blood vessel development	630	0.0243	3.08165	7	ENPP2,EPHB1,NTRK2,PAXIP1,PTPRM,RAP1A,WNT2
Purple	GO:0001944	vasculature development	658	0.0321	2.94409	7	ENPP2,EPHB1,NTRK2,PAXIP1,PTPRM,RAP1A,WNT2
Purple	GO:0048514	blood vessel morphogenesis	552	0.0375	2.97838	6	ENPP2,EPHB1,NTRK2,PAXIP1,PTPRM,RAP1A
Purple	GO:0072358	cardiovascular system development	667	0.0379	2.90235	7	ENPP2,EPHB1,NTRK2,PAXIP1,PTPRM,RAP1A,WNT2
Purple	GO:0032270	positive regulation of cellular protein metabolic process	1504	0.0383	2.05059	11	ARHGAP8,CYFIP2,ENPP2,EPHB1,NRG3,NTRK2,PAXIP1,PRR5,RAP1A,SMARCB1,UBE2I
Purple	GO:0007423	sensory organ development	521	0.0436	3.16358	6	ABR,EPHB1,LRP10,NTRK2,PTPRM,WNT2
Purple	GO:0006897	endocytosis	773	0.0471	2.48457	7	ABR,ASGR1,CYFIP2,ENPP2,LRP10,RAP1A,ZFYVE9

## Sheet: D. Apgar Score
Cluster	GO ID	GO Term	Number of Genes in Term	P Value	Odds Ratio	Number of Overlapping Genes	Names of Overlapping Genes
Red	GO:0007156	homophilic cell adhesion via plasma membrane adhesion molecules	162	0.0005	12.2988	16	CDH8,PCDHA1,PCDHA10,PCDHA11,PCDHA12,PCDHA13,PCDHA2,PCDHA3,PCDHA4,PCDHA5,PCDHA6,PCDHA7,PCDHA8,PCDHA9,PCDHAC1,PCDHAC2
Red	GO:0005509	calcium ion binding	682	0.0016	3.77778	22	CACNA1B,CALN1,CDH8,DOC2B,DYSF,MAN1A2,PCDHA1,PCDHA10,PCDHA11,PCDHA12,PCDHA13,PCDHA2,PCDHA3,PCDHA4,PCDHA5,PCDHA6,PCDHA7,PCDHA8,PCDHA9,PCDHAC1,PCDHAC2,PPP2R3A
Red	GO:0031226	intrinsic component of plasma membrane	1638	0.0043	2.37685	33	ACKR2,BDKRB1,ERBB4,GP6,GPC5,GPC6,ITGB6,KCNG2,KCNQ5,NRXN3,PCDHA1,PCDHA10,PCDHA11,PCDHA12,PCDHA13,PCDHA2,PCDHA3,PCDHA4,PCDHA5,PCDHA6,PCDHA7,PCDHA8,PCDHA9,PCDHAC1,PCDHAC2,PTPRA,PTPRN2,RAMP3,SLC16A3,SLC38A4,SLC6A19,TMC5,TRABD2B
Red	GO:0005887	integral component of plasma membrane	1564	0.0067	2.31382	31	ACKR2,BDKRB1,ERBB4,GP6,ITGB6,KCNG2,KCNQ5,NRXN3,PCDHA1,PCDHA10,PCDHA11,PCDHA12,PCDHA13,PCDHA2,PCDHA3,PCDHA4,PCDHA5,PCDHA6,PCDHA7,PCDHA8,PCDHA9,PCDHAC1,PCDHAC2,PTPRA,PTPRN2,RAMP3,SLC16A3,SLC38A4,SLC6A19,TMC5,TRABD2B
Orange	GO:0051216	cartilage development	199	0.0098	3.26172	6	ADAMTS12,COL11A1,CSGALNACT1,EIF2AK3,HOXB3,ZEB1
Orange	GO:0048706	embryonic skeletal system development	123	0.0105	4.43784	5	COL11A1,HOXB3,HOXB4,PCSK5,ZEB1
Orange	GO:0044212	transcription regulatory region DNA binding	892	0.0342	1.82399	15	ERBB4,GLIS1,HNF1A,HOXB3,HOXB4,IRF2BPL,MYT1L,RPTOR,RUNX1,SFPQ,ST18,TEAD4,TRERF1,ZEB1,ZNF205
Green	GO:0097193	intrinsic apoptotic signaling pathway	273	0.018	2.34733	6	BAG6,CUL5,EIF2AK3,FHIT,NCK2,SFPQ
Green	GO:0097190	apoptotic signaling pathway	564	0.0215	1.90063	10	BAG6,CUL5,EIF2AK3,FHIT,HIGD1A,NCK2,SFPQ,ST18,STX4,ZNF205
Green	GO:0050679	positive regulation of epithelial cell proliferation	178	0.025	3.01709	5	DYSF,PTN,RPTOR,TGFA,VASH2
Green	GO:0030163	protein catabolic process	873	0.0252	1.72856	14	ADAMTS12,ATG7,BAG6,CLN6,CSNK1D,CUL5,DYSF,ELANE,FBXL7,FHIT,FZR1,HSP90AB3P,SPSB3,USP42
Green	GO:0031669	cellular response to nutrient levels	219	0.0366	2.4331	5	ATG7,EIF2AK3,HIGD1A,PTN,RPTOR
Green	GO:0042176	regulation of protein catabolic process	361	0.0423	2.06769	7	ATG7,BAG6,CSNK1D,DYSF,FHIT,FZR1,HSP90AB3P
Blue	GO:0030203	glycosaminoglycan metabolic process	154	0.0011	5.04133	7	CLN6,CSGALNACT1,GPC5,GPC6,HS3ST5,UST,XYLT2
Blue	GO:0009100	glycoprotein metabolic process	382	0.0139	2.55226	9	ADAMTS12,B3GALT1,COL11A1,CSGALNACT1,GALNT2,HS3ST5,MAN1A2,UST,XYLT2
Blue	GO:0009101	glycoprotein biosynthetic process	318	0.0378	2.35966	7	B3GALT1,CSGALNACT1,GALNT2,HS3ST5,MAN1A2,UST,XYLT2
Purple	GO:0007269	neurotransmitter secretion	166	0.027	3.94219	6	CACNA1B,DOC2B,ERC2,PPFIA2,PTPRN2,STX4
Purple	GO:0051650	establishment of vesicle localization	288	0.0364	2.61629	7	CSNK1D,DOC2B,ERC2,GOSR2,PPFIA2,STX4,TGFA
Pink	GO:0003158	endothelium development	116	0.0104	4.71966	5	ADAMTS12,F11R,PDE2A,PTN,ZEB1
Pink	GO:0008217	regulation of blood pressure	171	0.0141	3.14563	5	BDKRB1,CACNA1B,F11R,PCSK5,STK39
Pink	GO:0050900	leukocyte migration	470	0.0371	1.57055	7	BDKRB1,DYSF,ELANE,F11R,GP6,SLC16A3,STK39
Pink	GO:0004175	endopeptidase activity	502	0.0482	1.46617	7	ADAMTS12,CFD,ELANE,PCSK5,PREP,TRABD2B,USP42

## Sheet: E. Jaundice
Cluster	GO ID	GO Term	Number of Genes in Term	P Value	Odds Ratio	Number of Overlapping Genes	Names of Overlapping Genes
Red	GO:0043229	intracellular organelle	12057	0.0105	Inf	13	DAB1,GLIS3,KCNIP4,MCTP1,MEX3B,MPRIP,OSTM1,PHF14,SFMBT1,SPECC1,WWOX,XIRP2,ZMYND11
Orange	GO:0048513	animal organ development	3315	0.0432	3.58088	6	DAB1,OSTM1,PHF14,SFMBT1,WWOX,XIRP2
Green	GO:0009890	negative regulation of biosynthetic process	1494	0.0035	6.56649	5	GLIS3,PHF14,SFMBT1,WWOX,ZMYND11
Green	GO:0031324	negative regulation of cellular metabolic process	2386	0.0288	3.87232	5	GLIS3,PHF14,SFMBT1,WWOX,ZMYND11
