# Supplementary material for: Investigating neonatal health risk variables through cell-type specific methylome-wide association studies
Source: Clin Epigenetics. 2024 May 22;16:69. doi: 10.1186/s13148-024-01681-3 (PMC11112760; doi:10.1186/s13148-024-01681-3)
Supplement: Supplementary file 3 — Additional file3 (XLSX 43 kb) [file 13148_2024_1681_MOESM3_ESM.xlsx]

## Sheet: Bulk
Size Factor - Bulk MWAS Results
Chromosome	Location	Partial Correlation	p value	q value	Gene Name
1	111698439	-0.28428	3.89779e-07	0.363464	CEPT1
1	203294694	-0.27519	9.34448e-07	0.446182
2	69869190	-0.279261	6.34127e-07	0.44017	AAK1
3	9856792	0.310612	2.58619e-08	0.0518672	ARPC4, TTLL3
3	85599015	0.276177	8.51121e-07	0.446182	CADM2
3	85599028	0.280385	5.69148e-07	0.44017	CADM2
3	85599033	0.282607	4.58925e-07	0.397375	CADM2
3	106847946	-0.274607	9.8733e-07	0.446182	LINC00882
3	128791856	0.275823	8.80193e-07	0.446182
4	151932798	-0.281425	5.14706e-07	0.430306	LRBA
5	76249133	-0.279293	6.32163e-07	0.44017	CRHBP
5	118367192	-0.276687	8.10919e-07	0.446182
5	150102501	0.285399	3.49264e-07	0.352825	DCTN4
5	167501714	-0.286782	3.04743e-07	0.349371	TENM2
7	71232211	-0.297584	1.02399e-07	0.165509
7	71232227	-0.285931	3.31435e-07	0.349371
7	71232249	-0.282871	4.47306e-07	0.397375
7	71828420	0.292695	1.68688e-07	0.255611	CALN1
8	85838880	-0.278406	6.88304e-07	0.446182
9	121194310	-0.280533	5.6107e-07	0.44017
10	3514707	-0.277029	7.84938e-07	0.446182
10	3514755	-0.30994	2.78112e-08	0.0518672
10	3514764	-0.3115	2.34883e-08	0.0518672
10	3514777	-0.317614	1.20014e-08	0.0518672
10	3514783	-0.314434	1.70517e-08	0.0518672
10	3514826	-0.329291	3.19014e-09	0.0193359
10	3514875	-0.340483	8.49181e-10	0.0068627
10	3514879	-0.350546	2.4675e-10	0.00299119
10	3514922	-0.35395	1.60829e-10	0.00299119
10	3514966	-0.286153	3.24267e-07	0.349371
10	28984610	0.27924	6.35437e-07	0.44017
11	40015779	-0.297959	9.85143e-08	0.165509
11	40015802	-0.314106	1.76758e-08	0.0518672
12	249773	0.276612	8.16711e-07	0.446182	IQSEC3
12	249783	0.274986	9.52626e-07	0.446182	IQSEC3
12	9859301	-0.287075	2.96032e-07	0.349371
12	116594814	-0.2752	9.33569e-07	0.446182	MED13L
14	26216714	-0.276726	8.07894e-07	0.446182
14	26216739	-0.287182	2.92915e-07	0.349371
14	61936910	-0.277594	7.43791e-07	0.446182	PRKCH
14	101366189	-0.279514	6.18936e-07	0.44017	MEG8
14	101366220	-0.31239	2.13223e-08	0.0518672	MEG8
16	20004412	-0.284523	3.80613e-07	0.363464
17	17789590	-0.310393	2.64819e-08	0.0518672	TOM1L2
20	6844697	-0.288005	2.69956e-07	0.349371
20	6844719	-0.311068	2.46163e-08	0.0518672
20	6844775	-0.277831	7.27197e-07	0.446182
20	6844785	-0.276563	8.20485e-07	0.446182
22	42692555	-0.287133	2.94333e-07	0.349371	TCF20

## Sheet: B cells
Size Factor - B cells MWAS Results
Chromosome	Location	Partial Correlation	p value	q value	Gene Name
1	8138824	-0.281826	6.13627e-07	0.232456
1	91014198	0.295911	1.54107e-07	0.181189
1	92213443	0.289067	3.044e-07	0.230627	TGFBR3
1	118166862	0.279106	7.94422e-07	0.2482	FAM46C
1	149772504	-0.281032	6.61808e-07	0.239482	HIST2H2BF
1	183637225	-0.277153	9.5459e-07	0.248667	RGL1
1	190219472	-0.282917	5.52778e-07	0.232456	BRINP3
1	195453586	0.302505	7.86245e-08	0.158057
1	224059056	-0.279333	7.77527e-07	0.2482
2	29567263	-0.27929	7.80689e-07	0.2482	ALK
2	45035598	-0.290959	2.52647e-07	0.211219
2	80156957	-0.281862	6.11485e-07	0.232456	CTNNA2
2	82596467	0.291543	2.38456e-07	0.211219
2	82596560	0.277405	9.32355e-07	0.248667
2	105787279	-0.280515	6.95161e-07	0.240771
2	107279205	-0.296948	1.38786e-07	0.177096
2	125625309	-0.286217	4.02056e-07	0.232456	CNTNAP5
2	172920246	-0.30814	4.36537e-08	0.151196	METAP1D
2	195667310	-0.317037	1.68064e-08	0.0814933
2	220511384	-0.31882	1.38266e-08	0.0814933
2	220511389	-0.33175	3.23232e-09	0.0783665
3	31803876	-0.27723	9.47784e-07	0.248667	OSBPL10
3	156482072	-0.283371	5.29217e-07	0.232456	LINC00886
4	29757937	0.280581	6.90813e-07	0.240771
4	66991407	-0.288248	3.29873e-07	0.232456
4	103117499	-0.283106	5.42855e-07	0.232456
4	103117503	-0.294407	1.79242e-07	0.188942
4	103117535	-0.301058	9.12695e-08	0.158057
4	116757588	0.304133	6.64175e-08	0.158057
4	116757626	0.319815	1.23942e-08	0.0814933
4	155305920	0.282412	5.80202e-07	0.232456	DCHS2
4	164142987	-0.293439	1.97476e-07	0.199489
5	180241503	0.283739	5.10835e-07	0.232456	MGAT1
6	111209852	0.292137	2.24797e-07	0.211219	AMD1
7	7303040	0.279609	7.57493e-07	0.2482
7	32537878	0.279041	7.99275e-07	0.2482	AVL9
7	52535929	-0.282928	5.52197e-07	0.232456
7	101734641	0.29573	1.5694e-07	0.181189	CUX1
8	97536893	0.278212	8.6424e-07	0.248667	SDC2
8	97536909	0.29054	2.63325e-07	0.212808	SDC2
8	126321923	0.278342	8.53699e-07	0.248667	NSMCE2
8	143774920	0.283979	4.99178e-07	0.232456
9	1217190	-0.284092	4.93801e-07	0.232456
9	19605684	-0.297016	1.37824e-07	0.177096	SLC24A2
9	120394421	0.277474	9.26335e-07	0.248667
10	2164746	0.277082	9.60998e-07	0.248667
10	112033364	0.283414	5.27067e-07	0.232456	MXI1
10	116581332	0.282933	5.51966e-07	0.232456
10	116581344	0.284151	4.90995e-07	0.232456
10	132853711	-0.287406	3.58145e-07	0.232456
11	58303096	0.282133	5.95869e-07	0.232456	LPXN
11	65199013	0.278153	8.69072e-07	0.248667	NEAT1
11	102470915	-0.284044	4.96062e-07	0.232456	MMP20
11	109243988	-0.282149	5.94947e-07	0.232456
12	22626924	-0.282558	5.72155e-07	0.232456	C2CD5
12	40415149	0.281926	6.07751e-07	0.232456	SLC2A13
12	46252608	-0.279559	7.61088e-07	0.2482	ARID2
12	73649162	0.28741	3.57996e-07	0.232456
12	101570495	0.291262	2.45175e-07	0.211219	SLC5A8
12	128603135	-0.277693	9.07493e-07	0.248667
12	130337671	-0.28763	3.50389e-07	0.232456	TMEM132D
13	67215485	0.29096	2.52627e-07	0.211219	PCDH9
14	25958940	-0.277613	9.14286e-07	0.248667
14	42035606	-0.280864	6.72496e-07	0.239771
14	56725006	-0.30605	5.43772e-08	0.158057	PELI2
14	56725020	-0.295001	1.68878e-07	0.186108	PELI2
14	68750676	0.277627	9.13135e-07	0.248667	RAD51B
14	68750691	0.278475	8.43124e-07	0.248667	RAD51B
14	68750714	0.28643	3.93831e-07	0.232456	RAD51B
14	72504103	-0.281193	6.51763e-07	0.239421	RGS6
15	30693773	-0.284777	4.62243e-07	0.232456
15	80072268	0.301696	8.54674e-08	0.158057
15	80072279	0.311259	3.13516e-08	0.126685
16	12073471	0.30106	9.12537e-08	0.158057	SNX29
16	15766686	0.298729	1.15826e-07	0.17551	NDE1
16	49207808	-0.299009	1.12573e-07	0.17551
16	49207818	-0.297734	1.28158e-07	0.177096
17	26358161	-0.279911	7.36167e-07	0.2482
17	26973692	-0.323432	8.2979e-09	0.0814933	KIAA0100
18	11448729	-0.277047	9.64118e-07	0.248667
18	33248576	0.278239	8.62055e-07	0.248667	GALNT1
18	59448941	-0.279193	7.87859e-07	0.2482
18	59448966	-0.285979	4.11478e-07	0.232456
18	73358731	-0.285819	4.17919e-07	0.232456
19	7674755	0.281503	6.32781e-07	0.236024	CAMSAP3
19	7674758	0.282908	5.53278e-07	0.232456	CAMSAP3
19	43833422	-0.287229	3.64391e-07	0.232456
20	10955640	-0.283258	5.35022e-07	0.232456
20	30887287	-0.278916	8.08746e-07	0.2482	KIF3B
20	58164584	-0.284323	4.8291e-07	0.232456	PHACTR3
21	17830183	0.301733	8.51507e-08	0.158057	LINC00478
21	37315683	-0.277508	9.23317e-07	0.248667	RUNX1
22	25882894	-0.289485	2.92166e-07	0.228499	CRYBB2P1
22	25882918	-0.285006	4.52097e-07	0.232456	CRYBB2P1

## Sheet: Grandulocytes
Size Factor - Granulocytes MWAS Results
Chromosome	Location	Partial Correlation	p value	q value	Gene Name
1	229745867	0.278408	8.48414e-07	0.514979	TAF5L
2	168566917	-0.280191	7.16901e-07	0.514979
2	240830028	-0.2787	8.25413e-07	0.514979
3	12037983	-0.301441	8.77417e-08	0.168915
3	49559313	-0.311899	2.92786e-08	0.0888116	DAG1
3	49559321	-0.317247	1.64247e-08	0.0796423	DAG1
3	49559337	-0.320419	1.15953e-08	0.0796423	DAG1
3	49559345	-0.326738	5.72423e-09	0.069391	DAG1
5	110169197	-0.283471	5.24191e-07	0.439188
5	159797053	-0.301133	9.0572e-08	0.168915	C1QTNF2
5	164198471	-0.277769	9.01015e-07	0.514979
5	165604956	-0.281885	6.10146e-07	0.477187
8	33937396	-0.292902	2.08323e-07	0.229578
8	33937417	-0.295395	1.62328e-07	0.229578
8	33937437	-0.293333	1.99558e-07	0.229578
8	117884228	0.309797	3.66314e-08	0.0888116	RAD21
8	117884239	0.311826	2.95084e-08	0.0888116	RAD21
8	117884269	0.310597	3.36419e-08	0.0888116	RAD21
8	126060043	0.28485	4.58959e-07	0.412122	KIAA0196
8	139487182	-0.317705	1.56243e-08	0.0796423	FAM135B
9	103485444	-0.27841	8.4832e-07	0.514979
9	113638070	-0.286609	3.87062e-07	0.375368	LPAR1
9	138345523	0.29736	1.33114e-07	0.201707
9	138345555	0.277892	8.9062e-07	0.514979
9	138345587	0.285819	4.179e-07	0.389686
9	138345591	0.283095	5.43445e-07	0.439188
10	67568538	-0.280913	6.69359e-07	0.507137
10	91358625	-0.299502	1.07043e-07	0.185373	PANK1
10	98022134	0.331434	3.35198e-09	0.069391	BLNK
10	100641350	-0.292028	2.27247e-07	0.239545	HPSE2
11	16808922	0.313408	2.48998e-08	0.0888116	PLEKHA7
11	100024180	0.278927	8.07925e-07	0.514979	CNTN5
11	104730398	0.27732	9.39789e-07	0.514979
11	104730421	0.298098	1.23504e-07	0.199622
12	1510743	-0.279892	7.37511e-07	0.514979	ERC1
14	102379459	0.293567	1.94968e-07	0.229578	PPP2R5C
14	102379480	0.294468	1.78153e-07	0.229578	PPP2R5C
14	102379499	0.307345	4.74685e-08	0.104623	PPP2R5C
15	80228006	0.294236	1.82334e-07	0.229578
15	100403379	-0.28319	5.3849e-07	0.439188
17	67650821	0.27826	8.60333e-07	0.514979
20	8810401	-0.286887	3.76722e-07	0.375368	PLCB1
20	54273806	0.278905	8.09585e-07	0.514979
22	35968069	-0.276969	9.71185e-07	0.514979
22	44605839	0.277051	9.63745e-07	0.514979	PARVG

## Sheet: Monocytes
Size Factor - Monocytes MWAS Results
Chromosome	Location	Partial Correlation	p value	q value	Gene Name
1	6175810	-0.276106	1.05281e-06	0.244363	CHD5
1	68227860	-0.289064	3.04501e-07	0.169923	GNG12
1	96176430	-0.290732	2.58371e-07	0.164554
1	121227899	-0.282084	5.98661e-07	0.211825
1	169470216	-0.277791	8.99127e-07	0.226416
2	12186044	-0.282976	5.49677e-07	0.211536
2	12186056	-0.279766	7.46303e-07	0.218961
2	62106454	-0.279361	7.75514e-07	0.218961	CCT4
2	70894556	-0.279649	7.54616e-07	0.218961	ADD2
2	74181969	-0.286245	4.00983e-07	0.183428	DGUOK
2	75683911	-0.292206	2.23257e-07	0.164554
2	102322041	-0.282612	5.69191e-07	0.211825	MAP4K4
2	134803414	-0.277406	9.3224e-07	0.229276
2	160683149	-0.281197	6.51549e-07	0.213468	LY75
2	167954974	-0.291578	2.37628e-07	0.164554	XIRP2
2	169064066	-0.281285	6.46062e-07	0.213468	STK39
2	214757687	-0.28532	4.38584e-07	0.196914	SPAG16
3	49559345	0.282011	6.02852e-07	0.211825	DAG1
3	78372110	-0.283412	5.27147e-07	0.211536
3	127329192	-0.347632	4.93116e-10	0.00597772	MCM2
3	152114627	-0.295885	1.54505e-07	0.153955	MBNL1
3	181713668	-0.283003	5.48255e-07	0.211536
4	35606164	-0.309306	3.85898e-08	0.0779663
4	36906190	-0.303368	7.19067e-08	0.114995
4	53187054	-0.287062	3.70365e-07	0.175501
4	63932792	0.28223	5.90357e-07	0.211825
4	87791980	-0.279131	7.92557e-07	0.218961
4	88858047	-0.279842	7.40992e-07	0.218961
5	12748271	-0.288608	3.18422e-07	0.170315	CT49
5	85219765	-0.299246	1.09885e-07	0.133675
5	149541991	-0.315355	2.01782e-08	0.0489213	CDX1, PDGFRB
5	151529543	-0.280481	6.9741e-07	0.218961
5	154625805	-0.301707	8.53759e-08	0.114995
5	177370765	-0.279235	7.84762e-07	0.218961
6	85805339	-0.287292	3.62138e-07	0.175501
6	85805347	-0.27959	7.58846e-07	0.218961
6	105134489	-0.288458	3.23143e-07	0.170315
7	1872621	-0.29365	1.93355e-07	0.164554	MAD1L1
7	11029722	-0.321681	1.00835e-08	0.0396218	PHF14
7	11029747	-0.318374	1.45198e-08	0.0396218	PHF14
7	11029782	-0.284072	4.94749e-07	0.206811	PHF14
7	38739438	-0.276265	1.03731e-06	0.244167
7	46198234	-0.293898	1.88623e-07	0.164554
7	49965359	-0.290381	2.67488e-07	0.164554	ZPBP
7	49965363	-0.281343	6.42549e-07	0.213468	ZPBP
7	130808314	-0.282445	5.78353e-07	0.211825	MKLN1
8	17151012	-0.291977	2.28413e-07	0.164554	VPS37A
8	24978233	-0.278467	8.43747e-07	0.222352
8	24978344	-0.295616	1.58752e-07	0.153955
8	51964883	-0.287319	3.61191e-07	0.175501
8	117884228	-0.302393	7.95426e-08	0.114995	RAD21
8	117884239	-0.298552	1.17936e-07	0.133675	RAD21
8	117884269	-0.283261	5.34849e-07	0.211536	RAD21
9	1366624	-0.276641	1.00145e-06	0.238863
9	10235779	-0.28705	3.70792e-07	0.175501	PTPRD
9	45201112	-0.320186	1.18968e-08	0.0396218
9	101864377	-0.291319	2.43808e-07	0.164554
9	116789632	-0.28185	6.12221e-07	0.212044	ZNF618
9	125350182	-0.309485	3.78647e-08	0.0779663
9	125350230	-0.321608	1.01653e-08	0.0396218
9	132018704	-0.321711	1.005e-08	0.0396218
9	132635192	-0.283301	5.32828e-07	0.211536	USP20
10	62194945	-0.291294	2.44411e-07	0.164554	ANK3
10	98022134	-0.377149	1.11932e-11	0.000271375	BLNK
10	114940835	-0.275682	1.09529e-06	0.248208
11	16808922	-0.298754	1.15538e-07	0.133675	PLEKHA7
11	25041289	-0.298276	1.21299e-07	0.133675	LUZP2
11	25041310	-0.278819	8.16188e-07	0.218961	LUZP2
11	33644529	-0.277712	9.05864e-07	0.226416	KIAA1549L
11	93306029	-0.277361	9.36221e-07	0.229276
11	104551117	-0.280947	6.67201e-07	0.215681
11	104730421	-0.278802	8.175e-07	0.218961
11	129077160	0.284758	4.63081e-07	0.200487	ARHGAP32
12	24156315	-0.27568	1.09542e-06	0.248208
12	50339281	-0.282733	5.62641e-07	0.211825
12	50339283	-0.280364	7.05213e-07	0.218961
12	50339308	-0.276817	9.85149e-07	0.238846
13	42362240	0.278208	8.64534e-07	0.22538	VWA8
14	59924722	-0.277914	8.88802e-07	0.226416	GPR135
14	72607539	-0.301933	8.3409e-08	0.114995	RGS6
15	24484360	-0.293019	2.05922e-07	0.164554
15	34039599	-0.284098	4.93497e-07	0.206811	RYR3
15	63723089	-0.28998	2.78277e-07	0.164554
15	63723156	-0.323095	8.61559e-09	0.0396218
15	80228006	-0.303491	7.09947e-08	0.114995
15	100403379	0.292198	2.23454e-07	0.164554
16	24381520	-0.279953	7.33246e-07	0.218961
16	31527648	-0.276604	1.00492e-06	0.238863
16	68769325	-0.288935	3.08381e-07	0.169923
16	86132089	-0.318257	1.47082e-08	0.0396218
17	34437344	-0.289269	2.98426e-07	0.169923
17	67650821	-0.279705	7.50661e-07	0.218961
17	68407142	-0.279462	7.68104e-07	0.218961
18	5945837	-0.28484	4.59407e-07	0.200487
19	2085174	-0.290227	2.71572e-07	0.164554	MOB3A
19	4376663	-0.286895	3.76415e-07	0.175501	SH3GL1
19	8216217	-0.278938	8.07078e-07	0.218961
19	8216244	-0.277934	8.87115e-07	0.226416
19	14804832	-0.28128	6.46404e-07	0.213468	ZNF333
19	14804848	-0.290498	2.64419e-07	0.164554	ZNF333
19	28684794	-0.293932	1.87979e-07	0.164554
19	29502920	-0.287102	3.689e-07	0.175501
19	39628767	-0.291656	2.35787e-07	0.164554	PAK4
20	30283169	-0.303948	6.77083e-08	0.114995	BCL2L1
20	54273806	-0.27605	1.0583e-06	0.244363
21	26438828	-0.278746	8.2185e-07	0.218961
22	18379640	-0.296445	1.46026e-07	0.153928	MICAL3

## Sheet: Natural Killer cells
Size Factor - Natural Killer cell MWAS Results
Chromosome	Location	Partial Correlation	p value	q value	Gene Name
1	8886739	0.322325	9.38721e-09	0.136876
1	13155965	0.285309	4.39076e-07	0.547628
2	8748648	0.297613	1.29739e-07	0.547628
2	64694498	0.280656	6.85924e-07	0.547628
2	121270643	-0.277612	9.1438e-07	0.547628
2	129210135	-0.277855	8.93779e-07	0.547628
2	129210203	-0.293563	1.95042e-07	0.547628
2	129210217	-0.29157	2.37818e-07	0.547628
2	238347006	0.282067	5.99648e-07	0.547628
3	28926947	0.286177	4.03655e-07	0.547628
3	176791581	0.279123	7.93095e-07	0.547628	TBL1XR1
4	3233719	-0.276854	9.81698e-07	0.547628	HTT
4	10296483	0.28182	6.13943e-07	0.547628
5	124411502	-0.292898	2.08409e-07	0.547628
5	140050600	0.285439	4.33557e-07	0.547628	WDR55
5	140050622	0.285059	4.49794e-07	0.547628	WDR55
5	140050667	0.276758	9.90603e-07	0.547628	WDR55
7	103663825	0.283533	5.21045e-07	0.547628
8	93377741	0.277365	9.35796e-07	0.547628
8	126144884	0.310479	3.40669e-08	0.275313	NSMCE2
8	126144896	0.280953	6.66808e-07	0.547628	NSMCE2
9	127189398	0.300022	1.01498e-07	0.547628
9	127189404	0.296137	1.50627e-07	0.547628
10	55864393	0.282245	5.89511e-07	0.547628	PCDH15
10	75945386	0.289286	2.97935e-07	0.547628	ADK
11	126026322	0.287426	3.57445e-07	0.547628
12	112452424	0.278476	8.43066e-07	0.547628	ERP29
12	117132136	-0.277075	9.61651e-07	0.547628
13	47367575	0.320659	1.12913e-08	0.136876	ESD
15	59004793	0.284756	4.6318e-07	0.547628	ADAM10
16	14624212	0.286471	3.92282e-07	0.547628	PARN
16	33893795	0.282864	5.5563e-07	0.547628
17	30769944	-0.279353	7.76066e-07	0.547628
18	51239980	-0.294366	1.79978e-07	0.547628
18	73334901	-0.278052	8.77336e-07	0.547628
22	40330120	0.279383	7.7386e-07	0.547628	GRAP2
22	45029774	0.277352	9.36994e-07	0.547628

## Sheet: Cytotoxic T cells
Size Factor - Cytotoxic T cells MWAS Results
Chromosome	Location	Partial Correlation	p value	q value	Gene Name
1	13001951	0.281299	6.45233e-07	0.215688	PRAMEF6
1	58224620	0.281386	6.39924e-07	0.215688	DAB1
1	191193171	-0.279945	7.33812e-07	0.215688
1	191193189	-0.282041	6.01114e-07	0.2147
1	191193193	-0.278412	8.48121e-07	0.225961
2	33016896	-0.294116	1.84542e-07	0.124282	TTC27
2	35905271	0.279436	7.70042e-07	0.215688
2	50452903	0.309947	3.6052e-08	0.0546294	NRXN1
2	143319919	-0.29277	2.11081e-07	0.134674
2	143319931	-0.289115	3.02969e-07	0.156413
2	154736573	-0.300578	9.58793e-08	0.0894062	GALNT13
2	202054014	0.279728	7.49008e-07	0.215688	CASP10
3	53300321	0.276099	1.05353e-06	0.232205
3	150190950	-0.295634	1.58463e-07	0.116421
3	150190972	-0.29575	1.56619e-07	0.116421
3	150190982	-0.280816	6.75555e-07	0.215688
3	156328140	-0.285479	4.31894e-07	0.180537
3	176889791	-0.28331	5.32369e-07	0.201068	TBL1XR1
4	28992081	-0.294778	1.72698e-07	0.120281
4	31923835	-0.279382	7.73979e-07	0.215688
4	43276671	-0.318661	1.40699e-08	0.0315129
4	44246166	0.275451	1.11904e-06	0.233557	KCTD8
4	88980665	-0.274153	1.26239e-06	0.244851	PKD2
4	93716944	-0.288792	3.12742e-07	0.156413	GRID2
4	103662090	-0.276432	1.0212e-06	0.230361	MANBA
4	104640123	-0.274488	1.22384e-06	0.241622	TACR3
4	129783111	-0.279676	7.52749e-07	0.215688	JADE1
4	129783123	-0.286241	4.01135e-07	0.175909	JADE1
4	138192478	0.275192	1.14637e-06	0.233557
4	154392961	-0.27533	1.13176e-06	0.233557	KIAA0922
4	154393038	-0.316307	1.8197e-08	0.0315129	KIAA0922
4	179717257	0.279682	7.52308e-07	0.215688
5	1201912	-0.302611	7.77686e-08	0.0838586	SLC6A19
5	1201921	-0.322859	8.84586e-09	0.0268081	SLC6A19
5	1201927	-0.316528	1.77651e-08	0.0315129	SLC6A19
5	1201934	-0.319026	1.35182e-08	0.0315129	SLC6A19
5	1201960	-0.28909	3.03718e-07	0.156413	SLC6A19
5	1201982	-0.289975	2.78399e-07	0.153402	SLC6A19
5	1201990	-0.281804	6.14878e-07	0.215688	SLC6A19
5	36730813	-0.290073	2.75748e-07	0.153402
5	37360412	0.274641	1.20654e-06	0.241622	NUP155
5	43161498	-0.337508	1.65503e-09	0.0221812	ZNF131
5	43161531	-0.323709	8.04506e-09	0.0268081	ZNF131
5	43161567	-0.287	3.72591e-07	0.171062	ZNF131
5	46187629	-0.278138	8.7027e-07	0.226138
5	56124735	-0.277854	8.93871e-07	0.226138	MAP3K1
5	56124794	-0.293327	1.99681e-07	0.130844	MAP3K1
5	130944435	-0.275769	1.08641e-06	0.233094	RAPGEF6
5	130944500	-0.316886	1.70855e-08	0.0315129	RAPGEF6
5	130944519	-0.304479	6.40726e-08	0.0776709	RAPGEF6
5	140984329	-0.336652	1.82978e-09	0.0221812	DIAPH1
5	140984383	-0.324372	7.47015e-09	0.0268081	DIAPH1
5	140984410	-0.286109	4.06313e-07	0.175909	DIAPH1
5	173526425	-0.276331	1.03097e-06	0.230361	NSG2
5	178801404	-0.302153	8.15338e-08	0.0838586
5	178801421	-0.303461	7.12221e-08	0.0822265
5	178801428	-0.307406	4.71627e-08	0.0672615
6	14276123	-0.301979	8.30123e-08	0.0838586
6	139751545	-0.280777	6.78069e-07	0.215688
6	146560084	-0.274529	1.21922e-06	0.241622	GRM1
6	148519372	0.288722	3.14893e-07	0.156413
6	168123591	-0.29698	1.38328e-07	0.111941
7	7409967	-0.276282	1.03567e-06	0.230361	COL28A1
7	7409984	-0.278785	8.1884e-07	0.223062	COL28A1
7	17952488	-0.278029	8.79294e-07	0.226138	SNX13
7	29589445	0.277725	9.04752e-07	0.226138
7	29589478	0.284709	4.65273e-07	0.188006
7	35057100	-0.284222	4.87648e-07	0.190691	DPY19L1
7	35057108	-0.294724	1.73639e-07	0.120281	DPY19L1
8	10598497	0.276308	1.03317e-06	0.230361	SOX7
8	29950382	-0.282557	5.72176e-07	0.210185
8	53774693	0.278013	8.80616e-07	0.226138
8	85722036	0.282023	6.02178e-07	0.2147	RALYL
8	132723818	0.285284	4.40137e-07	0.180864
8	132723843	0.304911	6.12547e-08	0.0776709
8	144618365	0.301429	8.7852e-08	0.0851977	ZC3H3
9	121667884	0.281084	6.58579e-07	0.215688
9	134132237	-0.287644	3.49934e-07	0.169681
9	134132263	-0.285654	4.24652e-07	0.180537
9	134132276	-0.276321	1.03189e-06	0.230361
10	869099	-0.278811	8.16804e-07	0.223062	LARP4B
10	20807538	0.274383	1.23578e-06	0.241622
10	95666987	-0.290178	2.72909e-07	0.153402	SLC35G1
10	105609264	0.283179	5.39064e-07	0.201068	SH3PXD2A
10	112033364	-0.31789	1.53104e-08	0.0315129	MXI1
11	25444864	-0.281172	6.53095e-07	0.215688
11	65198985	-0.304579	6.34057e-08	0.0776709	NEAT1
11	65199013	-0.277353	9.36844e-07	0.229429	NEAT1
12	23934620	0.277443	9.29044e-07	0.229429	SOX5
12	39547598	-0.278548	8.37321e-07	0.225562
12	39547614	-0.279874	7.38752e-07	0.215688
12	40546445	-0.274056	1.27378e-06	0.245098
12	57899775	-0.287269	3.62964e-07	0.171062	MARS
12	57899777	-0.286963	3.73949e-07	0.171062	MARS
12	58481610	0.276542	1.01076e-06	0.230361
12	85200392	-0.279635	7.55629e-07	0.215688
12	109228387	0.277824	8.96337e-07	0.226138	SSH1
13	26797157	-0.313029	2.59353e-08	0.0419195	RNF6
14	68750676	-0.327757	5.10025e-09	0.0268081	RAD51B
14	68750691	-0.326123	6.13579e-09	0.0268081	RAD51B
14	68750714	-0.328459	4.70966e-09	0.0268081	RAD51B
14	73957216	0.275882	1.07501e-06	0.233094	HEATR4
14	91833511	-0.276556	1.00951e-06	0.230361	CCDC88C
14	92700363	0.283721	5.11713e-07	0.196925
15	67375579	-0.27557	1.10678e-06	0.233557	SMAD3
15	74238864	-0.284377	4.80401e-07	0.190691	LOXL1
16	3910024	-0.280653	6.86111e-07	0.215688	CREBBP
16	54603449	-0.279869	7.39084e-07	0.215688
16	89419954	-0.296967	1.38514e-07	0.111941	ANKRD11
16	89419971	-0.290024	2.77067e-07	0.153402	ANKRD11
16	89419978	-0.288682	3.1612e-07	0.156413	ANKRD11
17	951525	-0.286509	3.90821e-07	0.175469	ABR
17	951530	-0.298749	1.15597e-07	0.100093	ABR
17	951536	-0.299322	1.09032e-07	0.0979051	ABR
17	951558	-0.276594	1.00592e-06	0.230361	ABR
17	21023772	-0.275508	1.11312e-06	0.233557
17	70250346	-0.281397	6.39239e-07	0.215688
18	19335962	-0.275862	1.07703e-06	0.233094	MIB1
19	13924868	-0.274427	1.23075e-06	0.241622	ZSWIM4
20	55973305	-0.292255	2.22177e-07	0.138118	RBM38
20	55973349	-0.276421	1.02227e-06	0.230361	RBM38
20	55973353	-0.279504	7.6506e-07	0.215688	RBM38
22	21028074	0.27528	1.13703e-06	0.233557
22	21028151	0.276849	9.82192e-07	0.230361
22	24127056	0.291622	2.36585e-07	0.143398
22	32174951	0.296285	1.48393e-07	0.116056	DEPDC5

## Sheet: T Helper cells
Size Factor - T Helper cells MWAS Results
Chromosome	Location	Partial Correlation	p value	q value	Gene Name
1	155704567	0.29336	1.99023e-07	0.371173	MSTO1
1	191193189	0.278237	8.62243e-07	0.699517
2	143319919	0.299311	1.09149e-07	0.371173
2	143319931	0.296287	1.48367e-07	0.371173
2	154736573	0.278035	8.78727e-07	0.699517	GALNT13
2	171920605	0.288376	3.25756e-07	0.564132	TLK1
3	44817503	-0.301646	8.59108e-08	0.371173	KIF15
4	37428862	-0.298922	1.13578e-07	0.371173	KIAA1239
4	37428874	-0.302464	7.89576e-08	0.371173	KIAA1239
4	179717257	-0.284089	4.93926e-07	0.696474
5	21592953	-0.281516	6.31991e-07	0.696474
5	140984329	0.281009	6.63279e-07	0.699173	DIAPH1
6	170632870	0.27826	8.60376e-07	0.699517	FAM120B
7	1753678	-0.28289	5.5422e-07	0.696474	ELFN1
7	35057189	0.282386	5.81607e-07	0.696474	DPY19L1
7	98136326	-0.286384	3.95586e-07	0.636318
8	142734946	0.278564	8.36072e-07	0.699517
9	118318565	-0.294323	1.80755e-07	0.371173
10	101420635	-0.27779	8.9927e-07	0.699517	ENTPD7
10	105609264	-0.306872	4.98873e-08	0.371173	SH3PXD2A
10	132004214	0.311376	3.09617e-08	0.371173
11	90249850	0.280382	7.03973e-07	0.699517	DISC1FP1
12	45135454	0.277618	9.13892e-07	0.699517	NELL2
14	97663247	-0.27866	8.28575e-07	0.699517
17	44076429	-0.277509	9.23277e-07	0.699517	MAPT
17	80037655	0.293643	1.93494e-07	0.371173	FASN
17	80037670	0.295205	1.65457e-07	0.371173	FASN
17	80037687	0.32073	1.12027e-08	0.271606	FASN
17	80037696	0.293973	1.87205e-07	0.371173	FASN
18	19335962	0.285769	4.19931e-07	0.636318	MIB1
19	53890253	-0.281822	6.13829e-07	0.696474	ZNF525
22	45547519	-0.282561	5.71985e-07	0.696474
