# Supplementary material for: Investigating neonatal health risk variables through cell-type specific methylome-wide association studies
Source: Clin Epigenetics. 2024 May 22;16:69. doi: 10.1186/s13148-024-01681-3 (PMC11112760; doi:10.1186/s13148-024-01681-3)
Supplement: Supplementary file 4 — Additional file4 (XLSX 168 kb) [file 13148_2024_1681_MOESM4_ESM.xlsx]

## Sheet: Bulk
Disease Factor - Bulk MWAS Results
Chromosome	Location	Partial Correlation	p value	q value	Gene Name
1	2621556	0.278046	7.12372e-07	0.211347	TTC34
1	2621934	0.269826	1.5429e-06	0.246649	TTC34
1	2621938	0.269909	1.53104e-06	0.246649	TTC34
1	16936996	0.270862	1.40165e-06	0.240135	NBPF1
1	16937020	0.284512	3.81036e-07	0.209972	NBPF1
1	20164132	0.307761	3.51529e-08	0.161592
1	20164162	0.297639	1.01825e-07	0.170506
1	20224098	0.290362	2.13361e-07	0.191588	OTUD3
1	32501312	0.285636	3.41211e-07	0.208034	KHDRBS1
1	66911871	0.283787	4.0905e-07	0.209972
1	109499906	0.288396	2.59668e-07	0.20085	AKNAD1
1	109499934	0.271431	1.32945e-06	0.240135	AKNAD1
1	153709812	0.276649	8.1386e-07	0.211347	INTS3
1	153709817	0.273045	1.14349e-06	0.231028	INTS3
1	161218441	0.281192	5.26461e-07	0.209972
1	195834304	0.286974	2.99015e-07	0.207129
1	195834343	0.324543	5.50521e-09	0.0694895
1	219403356	0.276909	7.94e-07	0.211347
1	244244086	0.271253	1.35163e-06	0.240135
2	50548380	0.276184	8.50558e-07	0.211347	NRXN1
2	65310676	0.269686	1.56295e-06	0.247668	CEP68
2	66810471	0.278661	6.71722e-07	0.209972
2	66810478	0.282761	4.5211e-07	0.209972
2	86095151	0.272214	1.23585e-06	0.239362	ST3GAL5
2	115719785	0.296966	1.09129e-07	0.170506	DPP10
2	185167980	0.280042	5.88278e-07	0.209972
2	198066972	0.271333	1.34164e-06	0.240135	ANKRD44
2	216209950	0.27305	1.14294e-06	0.231028	ATIC
2	218770824	0.270728	1.4192e-06	0.240616	TNS1
2	219985360	0.285778	3.36485e-07	0.208034	NHEJ1
2	233837188	0.281722	5.00116e-07	0.209972	NGEF
3	17206888	0.271555	1.31412e-06	0.240135	TBC1D5
3	79591892	0.271153	1.36424e-06	0.240135	ROBO1
3	110942143	0.279504	6.19517e-07	0.209972	PVRL3
3	119926679	0.305936	4.27111e-08	0.161592	GPR156
3	135103840	-0.276695	8.10317e-07	0.211347
3	135103861	-0.282556	4.61202e-07	0.209972
3	135103870	-0.279114	6.43126e-07	0.209972
3	175028928	0.279574	6.15357e-07	0.209972	NAALADL2
4	19054744	0.276501	8.25364e-07	0.211347
4	19054776	0.272167	1.24132e-06	0.239362
4	37338762	0.275864	8.76793e-07	0.211347	KIAA1239
4	42840546	0.277188	7.73166e-07	0.211347
4	42840569	0.275559	9.02429e-07	0.211446
4	121242651	0.294196	1.44874e-07	0.170506
4	183605199	0.288188	2.65098e-07	0.20085	TENM3
4	183605248	0.278772	6.64592e-07	0.209972	TENM3
5	19647397	0.280014	5.89848e-07	0.209972	CDH18
5	35896996	0.301744	6.64721e-08	0.163936
5	57060882	0.276832	7.99806e-07	0.211347
5	70303145	0.273216	1.12522e-06	0.231028	NAIP
5	129220806	0.298715	9.11143e-08	0.169926
5	129220817	0.288308	2.61944e-07	0.20085
6	2356048	0.27357	1.08855e-06	0.231028	GMDS-AS1
6	24138671	-0.279911	5.95705e-07	0.209972	NRSN1
6	55105887	0.275684	8.91829e-07	0.211446	HCRTR2
6	151312181	0.270581	1.43873e-06	0.241248	MTHFD1L
6	163229815	0.270931	1.39275e-06	0.240135	PACRG
7	44874672	0.287227	2.91614e-07	0.207129	H2AFV
7	44874699	0.269802	1.54634e-06	0.246649	H2AFV
7	99636280	0.281153	5.28447e-07	0.209972	ZKSCAN1
7	113598174	0.273738	1.07143e-06	0.231028	PPP1R3A
7	114916804	0.277166	7.74796e-07	0.211347
7	114916828	0.275433	9.13293e-07	0.211446
7	153585569	0.272129	1.24571e-06	0.239362	DPP6
7	153585577	0.274422	1.00468e-06	0.221438	DPP6
7	153585579	0.272757	1.17473e-06	0.23538	DPP6
8	15018096	0.282786	4.51014e-07	0.209972	SGCZ
8	19739810	0.277117	7.7842e-07	0.211347
8	25064574	0.31023	2.69542e-08	0.161592	DOCK5
8	25064677	0.279792	6.02566e-07	0.209972	DOCK5
8	30569826	0.29925	8.61997e-08	0.169926	GSR
8	77656724	-0.277061	7.82554e-07	0.211347	ZFHX4
8	77656751	-0.303313	5.6375e-08	0.163936	ZFHX4
8	83667487	0.28747	2.84676e-07	0.207129
8	83667503	0.275985	8.66772e-07	0.211347
8	109481222	0.27485	9.64994e-07	0.218654	EMC2
9	69371224	0.276097	8.57573e-07	0.211347
9	71250542	0.271809	1.28346e-06	0.239362
9	98674296	0.272554	1.19724e-06	0.235989	ERCC6L2
9	106500236	0.283668	4.13821e-07	0.209972
9	129116339	0.277892	7.2298e-07	0.211347	MVB12B
10	3630139	-0.27707	7.8186e-07	0.211347
10	3630144	-0.275404	9.15742e-07	0.211446
10	7978330	0.27582	8.80443e-07	0.211347	TAF3
10	7978362	0.270256	1.48263e-06	0.241248	TAF3
10	18973578	0.274742	9.74865e-07	0.218845
10	21765523	-0.279855	5.98937e-07	0.209972
10	21765560	-0.271906	1.27192e-06	0.239362
10	25703381	0.276718	8.08535e-07	0.211347	GPR158
10	97922109	0.278602	6.75524e-07	0.209972	ZNF518A
10	113165522	0.294007	1.47687e-07	0.170506
11	22895893	0.273242	1.12253e-06	0.231028
11	45159984	0.279848	5.99361e-07	0.209972	PRDM11
11	76343122	0.270355	1.46913e-06	0.241248
11	92868125	0.296198	1.18083e-07	0.170506
11	122237663	0.292493	1.72175e-07	0.182261
12	10724958	0.278665	6.71427e-07	0.209972
12	21809217	0.292451	1.72904e-07	0.182261	LDHB
12	22917508	0.28359	4.17e-07	0.209972
12	70033211	-0.276888	7.95558e-07	0.211347
13	21264882	0.271832	1.28065e-06	0.239362	IFT88
13	78466593	0.291095	1.98231e-07	0.186485
13	90579991	0.270466	1.45416e-06	0.241248
13	90580047	0.281086	5.31881e-07	0.209972
13	90580056	0.281298	5.21064e-07	0.209972
13	99140011	0.308929	3.10122e-08	0.161592	STK24
14	27401339	0.271264	1.35023e-06	0.240135
14	31086887	0.291007	1.99987e-07	0.186485	G2E3
14	43063877	0.294696	1.37678e-07	0.170506
14	53841192	0.305104	4.66554e-08	0.161592
14	53841241	0.301581	6.76175e-08	0.163936
14	87727618	0.270945	1.3909e-06	0.240135
14	87958430	0.277607	7.42881e-07	0.211347
14	100376163	0.270319	1.47403e-06	0.241248	EML1
14	101699463	0.273149	1.13231e-06	0.231028
14	106093510	0.274604	9.87615e-07	0.219673
14	106093524	0.324188	5.73235e-09	0.0694895
14	106366096	0.283633	4.1524e-07	0.209972
14	106366099	0.282823	4.49381e-07	0.209972
14	106366126	0.280994	5.36627e-07	0.209972
15	27759579	0.280399	5.6838e-07	0.209972	GABRG3
16	9921063	0.294211	1.44651e-07	0.170506	GRIN2A
16	15108012	0.27336	1.11013e-06	0.231028	PDXDC1
16	15108020	0.28174	4.99237e-07	0.209972	PDXDC1
16	15108033	0.270825	1.40646e-06	0.240135	PDXDC1
16	15298518	0.270302	1.47633e-06	0.241248
16	15298591	0.285823	3.34995e-07	0.208034
16	15298612	0.270929	1.393e-06	0.240135
16	81328231	0.276017	8.64157e-07	0.211347
16	83192665	0.27919	6.38483e-07	0.209972	CDH13
17	3074170	0.273366	1.10954e-06	0.231028
17	12230125	0.285866	3.33559e-07	0.208034
17	28176219	0.285576	3.43224e-07	0.208034	SSH2
17	28176235	0.278781	6.64007e-07	0.209972	SSH2
17	28176262	0.272011	1.25947e-06	0.239362	SSH2
17	34355219	0.27335	1.1112e-06	0.231028
17	73062569	0.280848	5.44236e-07	0.209972
17	73062573	0.279066	6.46147e-07	0.209972
18	53692695	0.283948	4.02681e-07	0.209972
19	18170048	0.29522	1.30508e-07	0.170506	IL12RB1
19	41435618	0.283274	4.30046e-07	0.209972	CYP2B7P
20	6844697	0.272638	1.18783e-06	0.235989
20	6844719	0.28974	2.27087e-07	0.19663
20	6844775	0.289267	2.38071e-07	0.199033
20	6844785	0.278006	7.15105e-07	0.211347
20	33656090	0.283641	4.14949e-07	0.209972	TRPC4AP
20	54472513	0.299444	8.44847e-08	0.169926
21	19182162	0.28037	5.69945e-07	0.209972
21	43319751	0.291223	1.95706e-07	0.186485	C2CD2
21	43319760	0.276077	8.59253e-07	0.211347	C2CD2
22	43728804	0.271322	1.34303e-06	0.240135	SCUBE1
22	49776908	0.275005	9.50986e-07	0.217513

## Sheet: B cells
Disease Factor - B cells MWAS Results
Chromosome	Location	Partial Correlation	p value	q value	Gene Name
1	82789994	0.277614	9.14229e-07	0.439242
1	172498530	0.290899	2.54149e-07	0.38511
1	217688586	-0.2802	7.16245e-07	0.439242	GPATCH2
2	31392392	0.295154	1.66303e-07	0.366542
2	196072136	0.314951	2.10805e-08	0.170363
2	196072139	0.317608	1.57908e-08	0.170363
2	201010526	0.28727	3.62908e-07	0.41898
3	13203843	0.284405	4.79122e-07	0.430228
3	188055052	0.283123	5.41989e-07	0.439242	LPP
3	188055071	0.305747	5.61285e-08	0.272163	LPP
3	188055123	0.291518	2.39031e-07	0.38511	LPP
4	98748681	-0.28129	6.45771e-07	0.439242	STPG2
4	183662781	-0.287687	3.48461e-07	0.41898	TENM3
4	184274635	0.278535	8.38394e-07	0.439242
5	498198	0.278671	8.27673e-07	0.439242	SLC9A3
5	498210	0.287455	3.56442e-07	0.41898	SLC9A3
5	134633278	0.278147	8.69524e-07	0.439242	C5orf66
6	118771997	-0.288253	3.29701e-07	0.41898
7	8136383	0.285995	4.1085e-07	0.423692
7	44949494	0.300987	9.1939e-08	0.278629
7	128396413	0.281665	6.23099e-07	0.439242	CALU
7	158273545	0.301147	9.04401e-08	0.278629	PTPRN2
8	9044438	-0.276787	9.87931e-07	0.439242
8	24248219	0.279124	7.93062e-07	0.439242
8	51887739	-0.281379	6.40314e-07	0.439242
8	128773968	0.293387	1.98489e-07	0.38511
10	9341486	-0.278408	8.48442e-07	0.439242
10	9341488	-0.291472	2.40137e-07	0.38511
10	9341491	-0.279103	7.94599e-07	0.439242
12	46878665	0.292938	2.07587e-07	0.38511
12	71826845	0.296967	1.38521e-07	0.335838	TSPAN8
13	28424335	0.28495	4.54566e-07	0.423877	PDX1-AS1
13	44940785	0.277898	8.90109e-07	0.439242
13	72956874	0.279214	7.86326e-07	0.439242
13	72956878	0.281693	6.21423e-07	0.439242
13	77956558	0.278681	8.26876e-07	0.439242
16	5641695	0.289889	2.80766e-07	0.400416
17	828908	-0.28536	4.36892e-07	0.423692	NXN
17	18497294	0.298535	1.18143e-07	0.318261	CCDC144B
17	57578740	-0.303936	6.77932e-08	0.273937
17	57578791	-0.281895	6.09551e-07	0.439242
18	12701855	0.276715	9.94603e-07	0.439242	PSMG2
18	12701857	0.278709	8.2473e-07	0.439242	PSMG2
18	29087460	0.315863	1.90969e-08	0.170363	DSG2
19	58872186	0.285694	4.22998e-07	0.423692
19	58872208	0.27816	8.68493e-07	0.439242
20	7093335	-0.306612	5.12669e-08	0.272163
20	20030707	0.279928	7.34942e-07	0.439242	CRNKL1
20	20030742	0.286051	4.08593e-07	0.423692	CRNKL1
21	47642893	0.277079	9.61297e-07	0.439242	LSS

## Sheet: Granulocytes
Disease Factor - Granulocytes MWAS Results
Chromosome	Location	Partial Correlation	p value	q value	Gene Name
1	61566945	0.292784	2.10799e-07	0.567862	NFIA
1	236800261	0.295123	1.6682e-07	0.52508
2	40830946	0.288251	3.29748e-07	0.576889	SLC8A1
2	131344643	0.294746	1.7326e-07	0.52508
2	236000964	-0.288525	3.21025e-07	0.576889
2	236000974	-0.287657	3.49459e-07	0.576889
4	163632763	0.311996	2.89764e-08	0.26115
4	163632767	0.308264	4.30857e-08	0.26115
4	163632770	0.28843	3.2402e-07	0.576889
6	4983183	0.277197	9.50725e-07	0.909655
6	4983190	0.283226	5.36647e-07	0.733923
6	4983199	0.28036	7.05456e-07	0.814455
7	5358419	0.31004	3.56958e-08	0.26115	TNRC18
11	60864974	0.281924	6.07879e-07	0.767055
11	60864988	0.283067	5.44887e-07	0.733923
11	113460636	0.30893	4.01574e-08	0.26115
15	48696611	0.297746	1.28003e-07	0.517232
16	85839412	0.304456	6.4224e-08	0.311418	COX4I1
16	85839430	0.291143	2.48082e-07	0.576889	COX4I1
17	13691371	0.285955	4.12437e-07	0.624963	COX10-AS1
19	15368030	0.278985	8.03545e-07	0.885531	BRD4
19	15368032	0.287441	3.56917e-07	0.576889	BRD4
21	18843297	-0.281504	6.32762e-07	0.767055
22	17734680	0.277613	9.14292e-07	0.909655

## Sheet: Monocytes
Disease Factor - Monocytes MWAS Results
Chromosome	Location	Partial Correlation	p value	q value	Gene Name
1	15654605	-0.282575	5.71202e-07	0.65195	FHAD1
1	91634734	-0.304105	6.66162e-08	0.269181
2	25833777	-0.27701	9.67447e-07	0.742017	DTNB
3	94520560	0.277717	9.05447e-07	0.742017
4	163632733	-0.282338	5.84335e-07	0.65195
4	163632742	-0.297103	1.36618e-07	0.331227
4	163632763	-0.345399	6.46475e-10	0.0156736
4	163632767	-0.337027	1.75111e-09	0.0212275
4	163632770	-0.31562	1.96072e-08	0.158457
4	190284267	0.297329	1.33534e-07	0.331227
5	4609422	0.290747	2.57997e-07	0.521255
5	72278929	-0.279731	7.4884e-07	0.742017	FCHO2
6	7126832	-0.276917	9.75908e-07	0.742017	RREB1
6	78719870	0.311724	2.98321e-08	0.180817
7	5358419	-0.286454	3.92938e-07	0.594893	TNRC18
7	98411735	0.307931	4.4629e-08	0.216403
7	98411747	0.28837	3.25945e-07	0.526828
10	35535794	0.282208	5.9159e-07	0.65195
12	7463983	-0.279208	7.86778e-07	0.742017	ACSM4
13	29169578	-0.285248	4.41667e-07	0.594893
13	97057878	0.299584	1.06152e-07	0.329451	HS6ST3
14	38635818	0.293731	1.91784e-07	0.422703
14	69786655	0.285691	4.23099e-07	0.594893	GALNT16
16	49922970	0.279874	7.38723e-07	0.742017
16	85380014	0.278026	8.79466e-07	0.742017
18	9456808	0.288644	3.17323e-07	0.526828
21	18843277	0.284054	4.95594e-07	0.632395
21	18843297	0.299351	1.08709e-07	0.329451
21	18843321	0.288498	3.2187e-07	0.526828

## Sheet: Natural Killer cells
Disease Factor - Natural Killer cell MWAS Results
Chromosome	Location	Partial Correlation	p value	q value	Gene Name
1	84376027	0.289244	2.99166e-07	0.401898	TTLL7
1	160034793	-0.298087	1.23645e-07	0.343264	KCNJ10
2	13246286	-0.301945	8.33078e-08	0.288538
2	13246307	-0.276825	9.84384e-07	0.569767
2	118679098	0.287757	3.46086e-07	0.401898	HTR5BP
2	148375804	-0.306233	5.33494e-08	0.288538
2	148375816	-0.304516	6.3827e-08	0.288538
2	227676629	0.292044	2.26887e-07	0.401898
3	31985454	-0.285731	4.21466e-07	0.402797	OSBPL10
3	81796590	-0.283279	5.33941e-07	0.446387	GBE1
3	166250661	0.277808	8.97682e-07	0.569767
3	175011207	0.28826	3.29484e-07	0.401898	NAALADL2
4	4711272	0.287697	3.48112e-07	0.401898	STX18-AS1
4	18049949	-0.284632	4.68764e-07	0.405894
4	146234905	-0.28849	3.22135e-07	0.401898
5	25175851	0.291172	2.47369e-07	0.401898
5	40527326	-0.285156	4.4559e-07	0.402797
5	114484791	0.28085	6.73384e-07	0.480175	TRIM36
5	124526339	0.289932	2.79592e-07	0.401898
6	146251667	-0.278267	8.59814e-07	0.569767	SHPRH
7	34782416	-0.308571	4.1712e-08	0.288538	NPSR1-AS1
8	14453570	0.295285	1.64126e-07	0.343264	SGCZ
8	55528749	-0.282657	5.66725e-07	0.458002	RP1
9	71182772	0.27791	8.89132e-07	0.569767
9	140900226	0.286515	3.90615e-07	0.402797	CACNA1B
10	2426419	-0.285087	4.48574e-07	0.402797
10	16378064	0.305854	5.55094e-08	0.288538
11	92394817	-0.278726	8.2338e-07	0.569767	FAT3
12	110247832	0.281691	6.21545e-07	0.480175	TRPV4
12	112673465	0.285497	4.31146e-07	0.402797	HECTD4
12	112673468	0.294941	1.699e-07	0.343264	HECTD4
12	112673472	0.281033	6.61774e-07	0.480175	HECTD4
13	39203281	-0.297142	1.36079e-07	0.343264
13	113546752	-0.277241	9.46775e-07	0.569767
14	83005498	-0.296346	1.47485e-07	0.343264
14	83005500	-0.302691	7.71269e-08	0.288538
16	80411705	0.281069	6.59497e-07	0.480175
16	80411759	0.290372	2.67733e-07	0.401898
17	58701093	-0.286799	3.79944e-07	0.402797	PPM1D
21	16552207	-0.314015	2.3325e-08	0.288538

## Sheet: Cytotixic T cells
Disease Factor - Cytotoxic T cells MWAS Results
Chromosome	Location	Partial Correlation	p value	q value	Gene Name
1	7973495	-0.279511	7.6453e-07	0.220279
1	72561291	0.277607	9.14783e-07	0.231549	NEGR1
1	73945193	0.276937	9.74153e-07	0.231549
1	75476917	-0.281309	6.44634e-07	0.208386
1	75476924	-0.283565	5.19457e-07	0.181498
1	75476941	-0.273182	1.38089e-06	0.24598
1	75476949	-0.289608	2.88643e-07	0.155271
1	93427734	0.279405	7.72282e-07	0.220279
1	93427744	0.281003	6.63656e-07	0.211712
1	170661536	0.275133	1.15266e-06	0.243902	PRRX1
1	199272452	0.30004	1.01312e-07	0.0944722
1	200280922	0.273851	1.29823e-06	0.245419
1	200280949	0.294814	1.7207e-07	0.126417
1	219403356	0.332122	3.09663e-09	0.0230572
1	240268005	0.272896	1.4179e-06	0.24598	FMN2
2	32675909	0.286253	4.00672e-07	0.173467	BIRC6
2	70962523	0.29207	2.26312e-07	0.147604	ADD2
2	82666718	0.293228	2.01663e-07	0.139693
2	86330710	0.287753	3.46212e-07	0.161419	POLR1A
2	114665116	0.280765	6.78868e-07	0.211725	ACTR3
2	120160093	0.285778	4.19556e-07	0.174076
2	135192096	0.283474	5.24028e-07	0.181498	MGAT5
2	141802539	0.277355	9.36699e-07	0.231549	LRP1B
2	142288429	0.276979	9.70301e-07	0.231549	LRP1B
2	151260088	0.32162	1.01514e-08	0.0307647
2	160623038	0.290778	2.57205e-07	0.152094	MARCH7
2	170764076	0.327862	5.03995e-09	0.0230572	UBR3
2	184506981	-0.287953	3.3952e-07	0.161403
2	227825559	0.289999	2.77742e-07	0.155271	RHBDD1
3	39043484	-0.285607	4.26574e-07	0.174076
3	39043506	-0.324482	7.37808e-09	0.0255542
3	39043522	-0.301123	9.06629e-08	0.0944722
3	78472570	0.295613	1.58793e-07	0.123125
3	96663200	0.313744	2.4015e-08	0.0525481	EPHA6
3	135231936	0.278426	8.47021e-07	0.230637
3	147667417	0.27299	1.40565e-06	0.24598
4	855181	0.274769	1.19228e-06	0.243902	GAK
4	18005069	0.284604	4.70008e-07	0.181498	LCORL
4	18005122	0.283699	5.12819e-07	0.181498	LCORL
4	73661711	0.273675	1.31947e-06	0.245433
4	82635089	0.274038	1.27595e-06	0.243902	RASGEF1B
4	85178557	0.283217	5.37114e-07	0.183411
4	101306358	0.288314	3.2775e-07	0.158924
4	126272234	0.274839	1.18455e-06	0.243902	FAT4
4	151635541	0.277125	9.57103e-07	0.231549	LRBA
5	1088298	0.285966	4.11987e-07	0.174076	SLC12A7
5	1088322	0.304213	6.58675e-08	0.0922199	SLC12A7
5	1088327	0.313992	2.33819e-08	0.0525481	SLC12A7
5	1088333	0.304949	6.10091e-08	0.0922199	SLC12A7
5	1088340	0.278205	8.64829e-07	0.230637	SLC12A7
5	1948397	0.289262	2.98627e-07	0.155271
5	18479450	0.272777	1.43349e-06	0.24598
5	27066085	0.306419	5.2316e-08	0.0845589	CDH9
5	158967949	0.274528	1.21933e-06	0.243902
5	164084533	0.288679	3.16222e-07	0.156463
6	5026017	0.273538	1.33626e-06	0.245433
6	12611125	0.272716	1.44156e-06	0.24598
6	15234838	0.30023	9.93678e-08	0.0944722
6	22141381	-0.27306	1.39652e-06	0.24598	CASC15
6	82455114	0.274302	1.2451e-06	0.243902	FAM46A
6	97862323	0.277513	9.22904e-07	0.231549
6	104477435	0.274748	1.19464e-06	0.243902
7	27253750	-0.284059	4.95368e-07	0.181498
7	40285131	-0.275295	1.13549e-06	0.243902	SUGCT
7	40285163	-0.303497	7.09539e-08	0.0922199	SUGCT
7	40285195	-0.300393	9.77207e-08	0.0944722	SUGCT
7	40285199	-0.289182	3.01003e-07	0.155271	SUGCT
7	77870408	0.274104	1.26819e-06	0.243902	MAGI2
7	78927874	0.286761	3.81382e-07	0.171132	MAGI2
7	86421403	0.279921	7.3545e-07	0.217494	GRM3
7	124001305	0.277167	9.53379e-07	0.231549
8	77147459	0.345548	6.34948e-10	0.0153941
8	87449356	0.308274	4.30383e-08	0.0745321	WWP1
8	106570486	0.280009	7.29341e-07	0.217494	ZFPM2
8	108111370	0.277025	9.66141e-07	0.231549
8	121867029	-0.284402	4.79269e-07	0.181498
8	144072230	-0.274024	1.27763e-06	0.243902
8	144072243	-0.29044	2.65941e-07	0.153515
9	6981506	0.300758	9.41279e-08	0.0944722	KDM4C
9	7497641	0.281642	6.24478e-07	0.204598
9	15175097	0.273607	1.32776e-06	0.245433	TTC39B
10	61968567	0.292293	2.21356e-07	0.147604	ANK3
10	107422559	0.282701	5.64342e-07	0.188718
11	21073252	0.291586	2.37436e-07	0.147604	NELL1
11	30700997	-0.278194	8.65674e-07	0.230637
11	56175057	0.280124	7.21416e-07	0.217494
11	73668659	-0.273382	1.35568e-06	0.24598	DNAJB13
11	73668665	-0.288963	3.07537e-07	0.155336	DNAJB13
11	88104853	0.302369	7.97374e-08	0.0944722
11	103001276	0.279879	7.38405e-07	0.217494	DYNC2H1
11	127840143	0.28263	5.68223e-07	0.188718
12	2973061	0.277155	9.54432e-07	0.231549	FOXM1
12	2973069	0.276052	1.05815e-06	0.242023	FOXM1
12	2973074	0.27497	1.17023e-06	0.243902	FOXM1
12	21306843	0.27669	9.9686e-07	0.231634
12	21306856	0.279791	7.44578e-07	0.217494
12	126176253	0.27437	1.23724e-06	0.243902
13	49002827	0.313748	2.40058e-08	0.0525481	RB1, LPAR6
13	71481660	0.274791	1.18986e-06	0.243902
13	104818299	0.28512	4.47172e-07	0.17773
13	105175104	-0.280729	6.81161e-07	0.211725
13	105175114	-0.286578	3.8822e-07	0.171132
13	105175130	-0.287512	3.54462e-07	0.162147
14	25178580	0.274656	1.20489e-06	0.243902
14	31578048	0.326766	5.70613e-09	0.0230572	HECTD1
14	40065594	0.329276	4.29119e-09	0.0230572
14	97675472	0.309711	3.69655e-08	0.0689398
15	25229522	0.285505	4.30798e-07	0.174076	SNURF
15	47718561	0.272913	1.41567e-06	0.24598	SEMA6D
15	69153196	-0.27917	7.89606e-07	0.222602	SPESP1
15	79316547	0.283711	5.12227e-07	0.181498	RASGRF1
15	88839713	0.276967	9.7139e-07	0.231549
16	17529298	0.289384	2.95084e-07	0.155271	XYLT1
16	81669512	0.277827	8.96106e-07	0.231549	CMIP
17	5712998	0.295613	1.58799e-07	0.123125	WSCD1
17	10529815	0.276623	1.00317e-06	0.231634
17	20701048	0.27668	9.97854e-07	0.231634
17	29156120	0.326928	5.60266e-09	0.0230572	CRLF3, ATAD5
18	2691039	0.295383	1.6251e-07	0.123125	SMCHD1
18	3807030	-0.273788	1.30582e-06	0.245419	DLGAP1
18	12211656	0.273125	1.38822e-06	0.24598
18	19678663	0.274031	1.27677e-06	0.243902
18	19678666	0.27431	1.24415e-06	0.243902
18	26002376	-0.283832	5.06323e-07	0.181498
18	26002378	-0.274304	1.24492e-06	0.243902
18	43445872	0.313003	2.60089e-08	0.0525481	EPG5
18	47223782	0.272646	1.45084e-06	0.24598
19	4503336	0.275017	1.16513e-06	0.243902	PLIN4
19	4503344	0.275558	1.10798e-06	0.243902	PLIN4
19	40928149	0.291743	2.33765e-07	0.147604	SERTAD1
20	1495845	0.291137	2.48246e-07	0.150466
20	19815306	0.299494	1.07136e-07	0.096203
20	19815313	0.301169	9.02338e-08	0.0944722
20	24062830	0.275384	1.12604e-06	0.243902
21	16312572	0.284359	4.81256e-07	0.181498
21	16588679	0.293912	1.88344e-07	0.134304
21	16588724	0.298956	1.13185e-07	0.0980049
22	16886068	0.275609	1.10269e-06	0.243902
22	24551045	0.278504	8.40771e-07	0.230637	CABIN1
22	36357503	0.30332	7.22707e-08	0.0922199	RBFOX2
22	36357507	0.297945	1.25444e-07	0.104874	RBFOX2
22	50622804	0.272793	1.43133e-06	0.24598
22	50622819	0.278593	8.33753e-07	0.230637

## Sheet: T Helper cells
Disease Factor - T Helper cells MWAS Results
Chromosome	Location	Partial Correlation	p value	q value	Gene Name
1	1664989	-0.24172	2.10503e-05	0.249455
1	1665014	-0.260331	4.38504e-06	0.165498
1	4832420	0.262789	3.53178e-06	0.15625	AJAP1
1	4832432	0.262986	3.47079e-06	0.15625	AJAP1
1	4832437	0.25101	9.76827e-06	0.20738	AJAP1
1	6171508	-0.246059	1.47623e-05	0.235379	CHD5
1	7973482	0.254683	7.15025e-06	0.186404
1	7973495	0.257061	5.82806e-06	0.178944
1	7973521	0.242718	1.94123e-05	0.246153
1	7973523	0.244094	1.73499e-05	0.244374
1	9286474	-0.262185	3.7254e-06	0.156848
1	11657709	-0.265889	2.67998e-06	0.141817
1	11657716	-0.257618	5.55381e-06	0.176013
1	11657730	-0.267243	2.37313e-06	0.135249
1	16224435	-0.272214	1.50967e-06	0.116238	SPEN
1	16261683	0.258418	5.18137e-06	0.173873	SPEN
1	16261743	0.250767	9.96999e-06	0.208378	SPEN
1	16973518	0.244694	1.65167e-05	0.241452	MST1P2
1	17868731	-0.260576	4.29172e-06	0.164899	ARHGEF10L
1	19519566	-0.259667	4.64712e-06	0.168117	UBR4
1	19519604	-0.252171	8.85565e-06	0.202011	UBR4
1	19519620	-0.244759	1.64297e-05	0.241452	UBR4
1	21722143	-0.260185	4.44148e-06	0.166124
1	21897286	0.243703	1.79137e-05	0.24463	ALPL
1	23924702	-0.261709	3.88518e-06	0.157005	MDS2
1	27268014	-0.242045	2.05025e-05	0.249455	NUDC
1	27268025	-0.242061	2.04767e-05	0.249455	NUDC
1	27268029	-0.253473	7.92816e-06	0.192702	NUDC
1	27268032	-0.252434	8.66055e-06	0.200488	NUDC
1	29111930	-0.27324	1.37352e-06	0.114157
1	29111934	-0.281835	6.13057e-07	0.0849336
1	29111938	-0.282353	5.83449e-07	0.0841996
1	29111950	-0.266551	2.52536e-06	0.138446
1	30900719	-0.265177	2.8562e-06	0.144081
1	31414073	-0.265966	2.66164e-06	0.141514	PUM1
1	31414077	-0.268009	2.21465e-06	0.13225	PUM1
1	35048908	0.242833	1.92317e-05	0.245451
1	35048938	0.255556	6.63482e-06	0.183584
1	37074347	-0.246516	1.42149e-05	0.234851
1	37074349	-0.241719	2.10522e-05	0.249455
1	41567355	-0.244849	1.63091e-05	0.241452	SCMH1
1	42215804	-0.250905	9.85496e-06	0.207585	HIVEP3
1	46099207	-0.26341	3.34287e-06	0.155654	GPBP1L1
1	47837921	-0.255166	6.8609e-06	0.185013	CMPK1
1	48822208	-0.263777	3.23557e-06	0.153804	SPATA6
1	48822216	-0.242785	1.93057e-05	0.245572	SPATA6
1	49867243	-0.254293	7.39324e-06	0.188053	AGBL4
1	50395522	-0.259386	4.7626e-06	0.168428	AGBL4
1	51114743	-0.250063	1.05783e-05	0.211742	FAF1
1	53324370	0.242626	1.95581e-05	0.246343	ZYG11A
1	53324377	0.25097	9.80076e-06	0.207525	ZYG11A
1	53324387	0.264524	3.0276e-06	0.148289	ZYG11A
1	53324409	0.264389	3.06409e-06	0.148537	ZYG11A
1	53324429	0.270987	1.68943e-06	0.119343	ZYG11A
1	55693589	-0.249155	1.14142e-05	0.216875
1	55693593	-0.249734	1.08739e-05	0.213123
1	55887327	-0.244617	1.66215e-05	0.241452
1	55887410	-0.254629	7.18345e-06	0.186744
1	56322827	-0.250622	1.00927e-05	0.209059
1	56632676	-0.261739	3.87486e-06	0.157005
1	56632678	-0.243239	1.86056e-05	0.245368
1	57131269	-0.287747	3.46407e-07	0.0739591	PRKAA2
1	60166171	-0.288777	3.13201e-07	0.0739591	FGGY
1	60187128	-0.303797	6.87812e-08	0.0450005	FGGY
1	60187155	-0.30971	3.69703e-08	0.0344743	FGGY
1	60187171	-0.274717	1.19807e-06	0.11129	FGGY
1	60187190	-0.265215	2.84649e-06	0.144081	FGGY
1	62844108	-0.251102	9.69215e-06	0.206801
1	63174112	-0.245128	1.59389e-05	0.240148
1	64951898	-0.248353	1.22042e-05	0.224612	CACHD1
1	70139721	-0.243219	1.86358e-05	0.245368	LRRC7
1	70139759	-0.244124	1.73072e-05	0.244341	LRRC7
1	70139784	-0.241821	2.08783e-05	0.249455	LRRC7
1	70842547	-0.24177	2.09654e-05	0.249455	HHLA3
1	72561291	-0.288584	3.19185e-07	0.0739591	NEGR1
1	73945193	-0.274269	1.24894e-06	0.111735
1	75476917	0.2477	1.28861e-05	0.228626
1	75476924	0.252911	8.31688e-06	0.196914
1	75476949	0.254986	6.96748e-06	0.185013
1	79002214	-0.259638	4.65897e-06	0.168117	PTGFR
1	79918125	-0.262904	3.496e-06	0.15625
1	83917256	-0.264533	3.02521e-06	0.148289
1	83917380	-0.246319	1.44483e-05	0.234851
1	87391277	-0.244742	1.64529e-05	0.241452	HS2ST1
1	87411006	-0.264609	3.00475e-06	0.148154	HS2ST1
1	87411023	-0.280759	6.79261e-07	0.0895024	HS2ST1
1	89073298	-0.244039	1.74287e-05	0.244374
1	93427734	-0.2507	1.00261e-05	0.208998
1	93427744	-0.255001	6.95813e-06	0.185013
1	94161635	-0.244413	1.69026e-05	0.242162	BCAR3
1	94424984	-0.25019	1.04653e-05	0.211264
1	96288980	-0.244567	1.66899e-05	0.241569
1	96452738	-0.286838	3.7853e-07	0.0756718
1	101056567	-0.256605	6.06187e-06	0.179668
1	101256148	-0.297339	1.334e-07	0.0557625
1	101637461	-0.244006	1.74759e-05	0.244374
1	108439012	-0.243601	1.80641e-05	0.24463	VAV3
1	108439054	-0.242616	1.95744e-05	0.246343	VAV3
1	109292391	-0.241958	2.06483e-05	0.249455	STXBP3
1	109303819	-0.249252	1.13219e-05	0.216323	STXBP3
1	109306258	-0.258254	5.2557e-06	0.173873	STXBP3
1	109306260	-0.256023	6.37382e-06	0.181616	STXBP3
1	109988746	-0.257395	5.66206e-06	0.177413
1	109988750	-0.253814	7.70162e-06	0.191124
1	111848477	-0.252119	8.89438e-06	0.20229	CHIA
1	142851834	-0.251055	9.73125e-06	0.206801
1	145648964	-0.252316	8.74735e-06	0.201402	RNF115
1	145649011	-0.266391	2.56205e-06	0.138618	RNF115
1	156130558	0.267529	2.31266e-06	0.134138	SEMA4A
1	156130568	0.242609	1.95843e-05	0.246343	SEMA4A
1	156130585	0.248947	1.16144e-05	0.218453	SEMA4A
1	156624237	-0.281262	6.47499e-07	0.0873761	BCAN
1	157599024	-0.249033	1.15305e-05	0.217891
1	159615550	-0.265198	2.85084e-06	0.144081
1	162564831	-0.25003	1.06071e-05	0.211833	UAP1
1	164505349	-0.245258	1.57693e-05	0.2397
1	167042077	-0.242256	2.01548e-05	0.248054	GPA33
1	170661536	-0.28309	5.43707e-07	0.083426	PRRX1
1	171056971	-0.257055	5.83079e-06	0.178944
1	173439145	-0.247211	1.342e-05	0.231545
1	175071509	0.263856	3.2129e-06	0.153338	TNN
1	175071555	0.243534	1.81621e-05	0.24463	TNN
1	176027105	-0.245288	1.57309e-05	0.239545	RFWD2
1	177286033	-0.302117	8.18372e-08	0.0452794
1	177571194	-0.249778	1.08338e-05	0.212896
1	183894644	-0.263066	3.44624e-06	0.15625	RGL1
1	184372747	-0.25594	6.41954e-06	0.182249	C1orf21
1	184372806	-0.280534	6.93944e-07	0.0909429
1	186486895	-0.303255	7.27527e-08	0.0450005
1	186486923	-0.294649	1.74943e-07	0.058711
1	188583046	-0.257894	5.42233e-06	0.17505
1	188861189	-0.242771	1.93288e-05	0.245737
1	188861214	-0.255048	6.93013e-06	0.185013
1	189225073	-0.254258	7.4152e-06	0.188053
1	190395959	-0.242864	1.91818e-05	0.245451	BRINP3
1	190642910	-0.250521	1.01783e-05	0.209267
1	191958981	-0.248108	1.24558e-05	0.225863
1	194163004	-0.252249	8.79731e-06	0.201657
1	199272452	-0.27401	1.27917e-06	0.112405
1	199891704	0.250248	1.04147e-05	0.210699
1	200116318	0.260758	4.22382e-06	0.164111	NR5A2
1	200116342	0.283065	5.44998e-07	0.083426	NR5A2
1	200116354	0.28263	5.68225e-07	0.0841996	NR5A2
1	200116360	0.265532	2.76714e-06	0.144081	NR5A2
1	200116370	0.2475	1.31018e-05	0.229479	NR5A2
1	200280922	-0.241724	2.10442e-05	0.249455
1	200280949	-0.255348	6.75465e-06	0.185013
1	200798081	-0.248743	1.18139e-05	0.220396	CAMSAP2
1	201532447	0.242449	1.98412e-05	0.247374
1	201973006	-0.253437	7.95302e-06	0.192702	RNPEP
1	204486856	0.242256	2.01557e-05	0.248054	MDM4
1	204668400	-0.244351	1.69883e-05	0.242745
1	206977439	-0.246232	1.45524e-05	0.234851	IL19
1	212508069	-0.245466	1.55022e-05	0.238028	PPP2R5A
1	212508134	-0.249747	1.08623e-05	0.213068	PPP2R5A
1	212556282	0.243794	1.77803e-05	0.244374	TMEM206
1	212570026	-0.261892	3.82295e-06	0.157005	TMEM206
1	215485907	-0.242832	1.92327e-05	0.245451
1	217534251	0.242958	1.9036e-05	0.245439
1	218448181	-0.25609	6.3369e-06	0.181616
1	219403356	-0.250559	1.01461e-05	0.209059
1	220704547	-0.246261	1.45179e-05	0.234851	MARK1
1	225348898	-0.250242	1.042e-05	0.210699	DNAH14
1	225348919	-0.24324	1.86031e-05	0.245368	DNAH14
1	226516584	-0.243579	1.80962e-05	0.24463
1	226516590	-0.245628	1.52968e-05	0.236492
1	226516592	-0.246838	1.3841e-05	0.232873
1	228128392	0.242908	1.91135e-05	0.245451	WNT9A
1	228128417	0.251597	9.29612e-06	0.205265	WNT9A
1	228128435	0.253562	7.86849e-06	0.192625	WNT9A
1	228921057	-0.242473	1.98034e-05	0.247374
1	229806723	-0.248624	1.19312e-05	0.222002
1	229806755	-0.255377	6.7375e-06	0.185013
1	233075140	-0.274881	1.18005e-06	0.11123
1	233881006	-0.247348	1.32687e-05	0.230277
1	233948488	-0.241777	2.0954e-05	0.249455
1	233948543	-0.260528	4.30973e-06	0.165068
1	235598625	-0.245074	1.60096e-05	0.240786	TBCE
1	235828780	-0.245657	1.52603e-05	0.236492	LYST
1	235828860	-0.246132	1.46729e-05	0.235096	LYST
1	237278518	-0.261935	3.80848e-06	0.157005	RYR2
1	237278524	-0.275506	1.11338e-06	0.10855	RYR2
1	237791490	-0.242735	1.93853e-05	0.245943	RYR2
1	238515411	-0.245974	1.48654e-05	0.235379
1	238829635	-0.294433	1.78782e-07	0.058711
1	238835225	-0.244474	1.68174e-05	0.24196
1	238835261	-0.243627	1.80256e-05	0.24463
1	238859756	-0.248099	1.24648e-05	0.225863
1	239304117	0.246615	1.40994e-05	0.234851
1	239304168	0.25966	4.64992e-06	0.168117
1	239304186	0.258557	5.11935e-06	0.173639
1	239304225	0.245942	1.49052e-05	0.235536
1	239722822	-0.256665	6.03067e-06	0.179457	CHRM3
1	239996891	0.256752	5.9856e-06	0.179457	CHRM3
1	240268005	-0.251175	9.6334e-06	0.206801	FMN2
1	240473531	-0.272774	1.43384e-06	0.114157	FMN2
1	241488894	-0.248699	1.18576e-05	0.220972	RGS7
1	242087429	-0.251062	9.72536e-06	0.206801
1	244503902	0.247065	1.35835e-05	0.232053
1	244594345	-0.243081	1.88467e-05	0.245368	ADSS
1	247250039	0.254717	7.12998e-06	0.18634
1	247453214	0.250517	1.01821e-05	0.209267
1	247632915	0.243302	1.85097e-05	0.245368
1	247632970	0.247646	1.29441e-05	0.229237
1	247892912	-0.261844	3.83916e-06	0.157005
1	248858782	0.255118	6.88922e-06	0.185013
2	847784	0.260182	4.44252e-06	0.166124	LINC01115
2	1053876	-0.24478	1.64011e-05	0.241452	SNTG2
2	2224090	-0.251993	8.99007e-06	0.202566	MYT1L
2	6207389	-0.250575	1.01325e-05	0.209059
2	6207407	-0.261585	3.92786e-06	0.157926
2	6406537	-0.243866	1.76763e-05	0.244374
2	6882655	-0.250972	9.79955e-06	0.207525	LINC00487
2	8911220	0.242966	1.90233e-05	0.245439	KIDINS220
2	10203979	-0.254774	7.09476e-06	0.185957	CYS1
2	11997913	0.243464	1.82662e-05	0.245368
2	17722700	-0.275069	1.15955e-06	0.110681	VSNL1
2	17722710	-0.257771	5.48091e-06	0.175307	VSNL1
2	17886503	-0.254302	7.38739e-06	0.188053	SMC6
2	19249514	0.256659	6.03375e-06	0.179457
2	23431331	-0.260411	4.35446e-06	0.165474
2	26189254	-0.256535	6.09852e-06	0.179677	KIF3C
2	26345421	0.266057	2.63993e-06	0.140978	RAB10
2	26345475	0.24482	1.63474e-05	0.241452	RAB10
2	30894876	0.257145	5.78596e-06	0.178561
2	30894888	0.252697	8.46916e-06	0.198569
2	32675909	-0.28248	5.76446e-07	0.0841996	BIRC6
2	33111852	-0.254612	7.19413e-06	0.186744	LINC00486
2	33111861	-0.244381	1.69472e-05	0.242406	LINC00486
2	33304082	-0.271408	1.62558e-06	0.118708	LTBP1
2	33304114	-0.261598	3.92333e-06	0.157926	LTBP1
2	34054140	0.242082	2.04415e-05	0.249372
2	35740873	-0.247169	1.34666e-05	0.231545
2	36437449	-0.256373	6.18442e-06	0.180096
2	38276412	-0.255829	6.48075e-06	0.182528	RMDN2
2	38850298	-0.243814	1.77513e-05	0.244374
2	38850310	-0.249805	1.08089e-05	0.212882
2	38850338	-0.250052	1.05874e-05	0.211742
2	39855427	-0.244492	1.67935e-05	0.24196
2	41709871	-0.274806	1.18824e-06	0.11123
2	41805306	0.242396	1.99265e-05	0.247374
2	41805337	0.243458	1.82762e-05	0.245368
2	42511664	-0.249927	1.0699e-05	0.212531	EML4
2	44424850	-0.243143	1.87515e-05	0.245368	PPM1B
2	49652509	-0.258537	5.12793e-06	0.173639
2	50983062	-0.258151	5.30306e-06	0.173873	NRXN1
2	50983085	-0.246976	1.36834e-05	0.232053	NRXN1
2	52234906	0.249251	1.13226e-05	0.216323
2	52372867	-0.241755	2.0991e-05	0.249455
2	54857775	-0.259966	4.52724e-06	0.167575	SPTBN1
2	54857801	-0.258164	5.29713e-06	0.173873	SPTBN1
2	56835204	0.244184	1.72223e-05	0.244341
2	56835262	0.241561	2.13237e-05	0.249887
2	57594928	-0.242532	1.97075e-05	0.246895
2	58673464	-0.248059	1.25073e-05	0.226077	LINC01122
2	60445248	-0.249828	1.07881e-05	0.212838
2	62229613	-0.245408	1.5576e-05	0.238406	COMMD1
2	64550120	-0.262787	3.53244e-06	0.15625
2	64944809	0.255819	6.48652e-06	0.182528	SERTAD2
2	67676106	-0.251093	9.69978e-06	0.206801
2	70662662	-0.243387	1.83824e-05	0.245368
2	70962523	-0.29889	1.13938e-07	0.0502254	ADD2
2	71545191	-0.251377	9.47018e-06	0.206662	ZNF638
2	74046955	-0.27308	1.39405e-06	0.114157
2	77658221	0.257794	5.46961e-06	0.175177	LRRTM4
2	77658229	0.262594	3.59307e-06	0.156309	LRRTM4
2	82666718	-0.303159	7.3486e-08	0.0450005
2	84077885	-0.278956	8.05725e-07	0.0959275
2	84078006	-0.274138	1.26421e-06	0.112272
2	84318030	-0.249686	1.09181e-05	0.213388
2	84328511	-0.260813	4.20339e-06	0.163579
2	84646456	-0.256509	6.11269e-06	0.179677
2	84799520	-0.242612	1.95802e-05	0.246343	DNAH6
2	92155577	0.244973	1.61426e-05	0.240988
2	98077572	-0.265481	2.77978e-06	0.144081
2	98409926	0.241703	2.10798e-05	0.249455	TMEM131
2	98409945	0.243127	1.87762e-05	0.245368	TMEM131
2	98409951	0.249699	1.09058e-05	0.213388	TMEM131
2	98871180	-0.248185	1.23763e-05	0.225778	VWA3B
2	99152275	-0.265688	2.72861e-06	0.143814	INPP4A
2	99280275	-0.26383	3.22052e-06	0.1534	MGAT4A
2	99672560	0.245413	1.5569e-05	0.238406	TSGA10
2	99672562	0.244705	1.65021e-05	0.241452	TSGA10
2	99672584	0.246845	1.38338e-05	0.232873	TSGA10
2	102664461	-0.269225	1.9837e-06	0.125245
2	102664484	-0.24167	2.11365e-05	0.249497
2	103477222	-0.288272	3.29072e-07	0.0739591
2	107469977	-0.284532	4.73295e-07	0.0802466	ST6GAL2
2	107469980	-0.279132	7.92422e-07	0.0959275	ST6GAL2
2	110515553	-0.244857	1.62978e-05	0.241452
2	111270970	0.247228	1.34015e-05	0.231545
2	114665109	-0.245829	1.50445e-05	0.235739	ACTR3
2	114665116	-0.26301	3.46344e-06	0.15625	ACTR3
2	115974013	0.253997	7.58201e-06	0.190293	DPP10
2	116160593	-0.248153	1.24089e-05	0.225778	DPP10
2	116455660	0.243918	1.76013e-05	0.244374	DPP10
2	117377490	-0.247782	1.27986e-05	0.228488
2	131246918	-0.256446	6.14554e-06	0.179817	POTEI
2	131246962	-0.243443	1.82983e-05	0.245368	POTEI
2	134079211	-0.241925	2.07035e-05	0.249455	NCKAP5
2	135192096	-0.259177	4.85034e-06	0.168779	MGAT5
2	136491491	0.243128	1.87739e-05	0.245368
2	136491516	0.243065	1.88709e-05	0.245368
2	136491524	0.251775	9.15725e-06	0.203683
2	136491583	0.256451	6.14319e-06	0.179817
2	138729836	-0.262488	3.62714e-06	0.156309	HNMT
2	140028689	-0.262748	3.54459e-06	0.15625
2	140769728	0.288326	3.27348e-07	0.0739591
2	141656355	0.243935	1.75774e-05	0.244374	LRP1B
2	141656386	0.244156	1.72619e-05	0.244341	LRP1B
2	141656432	0.249103	1.14634e-05	0.217508	LRP1B
2	141946471	-0.262799	3.52878e-06	0.15625	LRP1B
2	142961855	-0.243312	1.84953e-05	0.245368
2	144251135	-0.310356	3.45158e-08	0.0344743	ARHGAP15
2	144915782	-0.248103	1.24615e-05	0.225863	GTDC1
2	145204740	-0.277776	9.00391e-07	0.100272	ZEB2
2	145204772	-0.31266	2.69852e-08	0.0325715	ZEB2
2	146140290	-0.247296	1.33256e-05	0.230767
2	146328109	-0.242342	2.00139e-05	0.247819
2	146941666	-0.250049	1.05899e-05	0.211742
2	151260088	-0.261177	4.07123e-06	0.161021
2	151324237	-0.260471	4.33138e-06	0.165474
2	152286830	0.245527	1.5424e-05	0.237582	RIF1
2	152346165	-0.25671	6.00712e-06	0.179457	RIF1
2	152497608	-0.243955	1.75488e-05	0.244374	NEB
2	152526081	-0.245986	1.48512e-05	0.235379	NEB
2	152526085	-0.243331	1.84664e-05	0.245368	NEB
2	152531768	-0.247548	1.30502e-05	0.22926	NEB
2	152617593	-0.253461	7.93632e-06	0.192702
2	152617595	-0.243144	1.87493e-05	0.245368
2	152617599	-0.241803	2.09099e-05	0.249455
2	152617618	-0.242737	1.93821e-05	0.245943
2	152668750	-0.281184	6.52311e-07	0.0873761	ARL5A
2	156396611	-0.249502	1.10873e-05	0.21519
2	160622969	-0.266471	2.54356e-06	0.138579	MARCH7
2	160623038	-0.312019	2.89034e-08	0.0325715	MARCH7
2	161566089	0.243672	1.79594e-05	0.24463
2	164525724	-0.245053	1.60375e-05	0.240915	FIGN
2	164525759	-0.245793	1.50896e-05	0.23587	FIGN
2	164830313	0.241928	2.06985e-05	0.249455
2	164830315	0.242009	2.05628e-05	0.249455
2	165063224	-0.246457	1.42846e-05	0.234851
2	166047707	-0.255737	6.53238e-06	0.182881	SCN3A
2	166992791	-0.25821	5.27569e-06	0.173873
2	166992875	-0.244022	1.74524e-05	0.244374
2	167319142	-0.247843	1.2734e-05	0.228015	SCN7A
2	167535589	-0.27258	1.45965e-06	0.114157
2	167553649	0.263093	3.43813e-06	0.15625
2	168976148	-0.260861	4.18584e-06	0.163158	STK39
2	170763986	-0.309859	3.63896e-08	0.0344743	UBR3
2	170764076	-0.368629	3.47424e-11	0.000842318	UBR3
2	173379534	-0.25745	5.63524e-06	0.177204
2	176923175	0.2593	4.79855e-06	0.168428
2	177003865	-0.241738	2.10194e-05	0.249455	HOXD3
2	181546203	-0.266691	2.49384e-06	0.137415
2	181938069	-0.251055	9.73091e-06	0.206801	UBE2E3
2	183861309	0.242111	2.03937e-05	0.249158	NCKAP1
2	184506981	0.266022	2.64821e-06	0.14111
2	184507003	0.246037	1.47891e-05	0.235379
2	187001075	-0.259695	4.63575e-06	0.168117
2	188828184	0.258468	5.159e-06	0.173873	LINC01090
2	191698379	0.249648	1.09528e-05	0.213463
2	191698387	0.256758	5.98245e-06	0.179457
2	192213010	-0.248952	1.16094e-05	0.218453	MYO1B
2	193273454	0.243557	1.81279e-05	0.24463
2	193273497	0.270637	1.74432e-06	0.119343
2	193273501	0.263584	3.29167e-06	0.155264
2	193273505	0.253128	8.16491e-06	0.195608
2	193273507	0.254464	7.28575e-06	0.187045
2	195192465	0.256694	6.01552e-06	0.179457
2	195192491	0.281762	6.17339e-07	0.0850408
2	195192521	0.280179	7.17724e-07	0.0919647
2	195192542	0.258098	5.32763e-06	0.173873
2	196233566	-0.241955	2.06532e-05	0.249455
2	199384495	-0.247592	1.30022e-05	0.22926	PLCL1
2	200034416	-0.247868	1.27068e-05	0.227863
2	207507370	0.248572	1.1984e-05	0.222301
2	207507382	0.252795	8.39866e-06	0.198077
2	207507388	0.250248	1.04144e-05	0.210699
2	208254687	0.242189	2.02653e-05	0.248396
2	212785017	-0.246024	1.48043e-05	0.235379	ERBB4
2	217282394	-0.242004	2.05721e-05	0.249455	SMARCAL1
2	225436229	-0.249949	1.06794e-05	0.212531	CUL3
2	227083426	-0.243809	1.77596e-05	0.244374
2	227825559	-0.260197	4.43656e-06	0.166124	RHBDD1
2	228089419	-0.279113	7.93859e-07	0.0959275	COL4A3
2	228237656	-0.242814	1.92609e-05	0.245451	TM4SF20
2	228461388	0.252297	8.76121e-06	0.20153
2	228461418	0.256807	5.95735e-06	0.179457
2	229249037	-0.260043	4.49696e-06	0.166709
2	231394090	-0.251113	9.68361e-06	0.206801	SP100
2	231757374	0.25912	4.87419e-06	0.169224
2	231757389	0.285427	4.34069e-07	0.0802466
2	231757393	0.277101	9.59258e-07	0.101982
2	232313236	-0.248533	1.20229e-05	0.222797
2	234220720	0.243427	1.83216e-05	0.245368	SAG
2	239137615	-0.247653	1.29364e-05	0.229237
2	239947410	0.243171	1.87093e-05	0.245368
2	243005888	-0.257295	5.71127e-06	0.177751
3	815370	-0.243055	1.88859e-05	0.245368
3	1627552	-0.242968	1.90207e-05	0.245439
3	2330212	0.249079	1.14868e-05	0.217573	CNTN4
3	5427290	-0.243999	1.74857e-05	0.244374
3	7080901	-0.246446	1.42972e-05	0.234851	GRM7
3	9763748	0.242957	1.90381e-05	0.245439	CPNE9
3	11030952	0.243164	1.87198e-05	0.245368
3	12514773	-0.251654	9.25139e-06	0.204907
3	12514778	-0.24554	1.54069e-05	0.237582
3	12514805	-0.255219	6.82938e-06	0.185013
3	12514834	-0.242639	1.95369e-05	0.246343
3	12588822	-0.262079	3.76048e-06	0.157005
3	12588840	-0.260949	4.15352e-06	0.162534
3	13349490	0.270859	1.7092e-06	0.119343
3	13349500	0.245567	1.53728e-05	0.237243
3	15366804	0.243553	1.81344e-05	0.24463	SH3BP5
3	15449738	-0.243656	1.79828e-05	0.24463	METTL6
3	16992077	-0.247787	1.27936e-05	0.228488	PLCL2
3	16992167	-0.292429	2.18363e-07	0.0637847	PLCL2
3	17016437	-0.299795	1.03888e-07	0.0475234	PLCL2
3	17016463	-0.316333	1.81444e-08	0.0274941	PLCL2
3	18964051	-0.246156	1.46445e-05	0.234978
3	20144618	-0.27863	8.30895e-07	0.0959275	KAT2B
3	21630070	-0.243041	1.8908e-05	0.245368	ZNF385D
3	21777946	-0.273498	1.3413e-06	0.114155	ZNF385D
3	21777971	-0.273799	1.3045e-06	0.113359	ZNF385D
3	22142492	-0.245428	1.55508e-05	0.238347	ZNF385D
3	24909907	-0.246669	1.40358e-05	0.234524
3	26213978	-0.254988	6.96592e-06	0.185013
3	26657581	-0.276542	1.01076e-06	0.103399
3	27380357	-0.256041	6.36365e-06	0.181616	NEK10
3	27380396	-0.247442	1.31648e-05	0.229624	NEK10
3	28209293	-0.257229	5.74403e-06	0.178055
3	31420971	-0.253519	7.89723e-06	0.192702
3	33297448	0.289626	2.88149e-07	0.0727716
3	33657088	-0.244627	1.66084e-05	0.241452	CLASP2
3	33657171	-0.256369	6.18667e-06	0.180096	CLASP2
3	35724502	-0.24738	1.32333e-05	0.230156	ARPP21
3	35867664	-0.273426	1.35014e-06	0.114157
3	36712991	-0.288627	3.17855e-07	0.0739591
3	36779136	0.270609	1.74877e-06	0.119343	DCLK3
3	36779144	0.284091	4.93856e-07	0.0814515	DCLK3
3	36779170	0.304421	6.44616e-08	0.0450005	DCLK3
3	36779279	0.273493	1.34191e-06	0.114155	DCLK3
3	36779288	0.254999	6.95976e-06	0.185013	DCLK3
3	36810404	-0.268762	2.0687e-06	0.126859	HSPD1P6
3	36810417	-0.248739	1.18176e-05	0.220396	HSPD1P6
3	36906643	-0.246573	1.41479e-05	0.234851	TRANK1
3	38562813	-0.262592	3.59378e-06	0.156309	EXOG
3	38700666	0.244877	1.62706e-05	0.241452
3	38700688	0.242809	1.92686e-05	0.245451
3	39043506	0.258829	4.99932e-06	0.171196
3	39043522	0.244715	1.64891e-05	0.241452
3	40833159	-0.243042	1.89065e-05	0.245368
3	41342215	-0.245527	1.54242e-05	0.237582	ULK4
3	43235884	-0.245703	1.52023e-05	0.236492
3	47867832	-0.244606	1.66371e-05	0.241533	DHX30
3	48393144	-0.247021	1.36327e-05	0.232053
3	48767818	-0.244438	1.68678e-05	0.24196	IP6K2
3	49301973	0.245164	1.58921e-05	0.239967
3	50730338	-0.246519	1.42118e-05	0.234851	DOCK3
3	51720512	-0.241686	2.11094e-05	0.249455	TEX264
3	51997794	-0.243351	1.8436e-05	0.245368	PCBP4
3	57555499	-0.259521	4.70686e-06	0.168117
3	60375673	-0.25267	8.48894e-06	0.198569	FHIT
3	62249866	-0.293772	1.90999e-07	0.060228	PTPRG
3	62502298	-0.250045	1.05938e-05	0.211742	CADPS
3	70155121	-0.267292	2.36259e-06	0.135249
3	72916580	-0.248666	1.18897e-05	0.2214
3	74148447	-0.254544	7.23579e-06	0.187025
3	74716014	-0.272502	1.47027e-06	0.114618
3	76018527	-0.242314	2.00605e-05	0.247954	ROBO2
3	76479980	-0.241585	2.12814e-05	0.249887	ROBO2
3	78472570	-0.263959	3.1836e-06	0.152842
3	80415496	-0.245342	1.5661e-05	0.239204
3	86331503	0.262834	3.51772e-06	0.15625
3	86331529	0.272707	1.44273e-06	0.114157
3	86331544	0.242551	1.96773e-05	0.246812
3	87322582	-0.242269	2.01339e-05	0.248054	POU1F1
3	88124892	-0.262541	3.61022e-06	0.156309	CGGBP1
3	89140055	-0.254584	7.2112e-06	0.186986
3	89279490	-0.262945	3.48336e-06	0.15625	EPHA3
3	89358419	-0.24806	1.25061e-05	0.226077	EPHA3
3	89358452	-0.25967	4.64577e-06	0.168117	EPHA3
3	89358492	-0.269329	1.96499e-06	0.124388	EPHA3
3	89451819	-0.256935	5.89196e-06	0.179457	EPHA3
3	89451884	-0.259677	4.64327e-06	0.168117	EPHA3
3	93641329	-0.255417	6.71434e-06	0.184985	PROS1
3	93641395	-0.275492	1.11484e-06	0.10855	PROS1
3	95509692	-0.243577	1.80992e-05	0.24463
3	96262654	-0.255436	6.70351e-06	0.184897
3	96663200	-0.321653	1.01153e-08	0.0163494	EPHA6
3	98072423	-0.284531	4.73311e-07	0.0802466
3	102218455	0.249913	1.07122e-05	0.212531
3	103387729	-0.243269	1.85597e-05	0.245368
3	103631823	-0.245501	1.54566e-05	0.237708
3	104813318	-0.256005	6.38356e-06	0.181652
3	104813322	-0.247991	1.25781e-05	0.226613
3	105738904	-0.295665	1.57968e-07	0.0579829
3	109675247	-0.247609	1.29838e-05	0.22926
3	110024397	-0.247191	1.34419e-05	0.231545
3	110275086	-0.274386	1.23545e-06	0.111638
3	111153841	-0.24476	1.64283e-05	0.241452	CD96
3	119104284	-0.246203	1.45875e-05	0.234851	ARHGAP31
3	120477510	-0.259559	4.69129e-06	0.168117	GTF2E1
3	122553884	-0.27127	1.64615e-06	0.118708	DIRC2
3	125708613	0.243105	1.88095e-05	0.245368
3	126207069	-0.244287	1.70779e-05	0.243558	UROC1
3	128502871	-0.243705	1.79104e-05	0.24463	RAB7A
3	128502913	-0.251507	9.36699e-06	0.20552	RAB7A
3	129887335	-0.242011	2.05593e-05	0.249455
3	130894834	-0.246038	1.47877e-05	0.235379	NEK11
3	131415962	-0.24333	1.84671e-05	0.245368	CPNE4
3	134251707	-0.269443	1.9448e-06	0.124081	CEP63
3	135231936	-0.26279	3.53147e-06	0.15625
3	137666512	-0.24592	1.49321e-05	0.235539
3	137666536	-0.245161	1.58958e-05	0.239967
3	139886387	-0.278073	8.75584e-07	0.098311	CLSTN2
3	143381648	0.244125	1.73059e-05	0.244341	SLC9A9
3	145600846	-0.263048	3.4516e-06	0.15625
3	148266334	-0.266851	2.45831e-06	0.13704
3	149044127	-0.256166	6.29574e-06	0.181065
3	150463368	-0.247931	1.26404e-05	0.227177	SIAH2
3	150463375	-0.276667	9.99096e-07	0.103399	SIAH2
3	151513539	-0.245646	1.52736e-05	0.236492
3	153232828	0.256855	5.93279e-06	0.179457
3	154860430	-0.281945	6.06669e-07	0.0849336	MME
3	155106389	-0.253851	7.67748e-06	0.191107	PLCH1
3	155918371	-0.250908	9.85212e-06	0.207585	KCNAB1
3	159098258	-0.251961	9.01385e-06	0.202833	IQCJ, SCHIP1
3	159450987	0.244623	1.66134e-05	0.241452	IQCJ, SCHIP1
3	160992765	-0.244159	1.72579e-05	0.244341
3	161440245	0.246972	1.36884e-05	0.232053
3	161440248	0.246917	1.37513e-05	0.232298
3	164502062	0.288183	3.31958e-07	0.0739591
3	165458094	-0.268663	2.08736e-06	0.127475
3	166651702	-0.278382	8.50523e-07	0.0972672
3	167073067	-0.241666	2.11433e-05	0.249497	ZBBX
3	167667551	-0.271384	1.62907e-06	0.118708
3	169781262	-0.256421	6.15884e-06	0.179903	GPR160
3	169781270	-0.262121	3.74658e-06	0.156882	GPR160
3	169781278	-0.267409	2.33779e-06	0.134629	GPR160
3	174415135	-0.271966	1.54445e-06	0.117484	NAALADL2
3	174978300	-0.271322	1.63836e-06	0.118708	NAALADL2
3	175227759	0.243832	1.77257e-05	0.244374	NAALADL2
3	175539250	-0.243806	1.77638e-05	0.244374
3	177892840	-0.242606	1.959e-05	0.246343
3	179042702	-0.244706	1.65014e-05	0.241452	ZNF639
3	180042735	0.242026	2.05346e-05	0.249455
3	180650915	0.244697	1.6513e-05	0.241452	FXR1
3	184172411	-0.256306	6.22056e-06	0.180096	EIF2B5
3	184527511	-0.248065	1.25003e-05	0.226077
3	185702913	-0.25556	6.63273e-06	0.183584
3	186695859	-0.243632	1.80176e-05	0.24463	ST6GAL1
3	186695867	-0.244272	1.70994e-05	0.243721	ST6GAL1
3	186695913	-0.250666	1.00548e-05	0.208998	ST6GAL1
3	186924774	-0.246376	1.438e-05	0.234851
3	187776917	-0.275701	1.09338e-06	0.107758
3	188578692	-0.241934	2.06882e-05	0.249455	LPP
3	193922273	-0.262679	3.56629e-06	0.156309
3	193922279	-0.273552	1.33454e-06	0.114155
3	193922283	-0.257486	5.61745e-06	0.177104
3	194171249	-0.245605	1.5325e-05	0.236656	ATP13A3
4	855181	-0.27437	1.23726e-06	0.111638	GAK
4	855195	-0.2703	1.79881e-06	0.120782	GAK
4	882051	0.24814	1.24229e-05	0.225778	GAK
4	882075	0.246517	1.42134e-05	0.234851	GAK
4	882086	0.253205	8.11171e-06	0.195299	GAK
4	882091	0.249452	1.11333e-05	0.215595	GAK
4	3572002	0.258095	5.32858e-06	0.173873
4	6890831	0.243685	1.79396e-05	0.24463
4	7272004	0.244905	1.62341e-05	0.241318	SORCS2
4	7479535	-0.253571	7.86277e-06	0.192625	SORCS2
4	10083477	-0.243804	1.77665e-05	0.244374	WDR1
4	10626050	-0.24681	1.38736e-05	0.23326	CLNK
4	10626061	-0.241801	2.09125e-05	0.249455	CLNK
4	10626065	-0.246228	1.45575e-05	0.234851	CLNK
4	10626073	-0.252922	8.30884e-06	0.196914	CLNK
4	10626077	-0.250013	1.06223e-05	0.211962	CLNK
4	11242971	-0.275317	1.13312e-06	0.109512
4	12997396	-0.241901	2.07439e-05	0.249455
4	18005069	-0.262162	3.73282e-06	0.156848	LCORL
4	18005122	-0.280081	7.24391e-07	0.0919647	LCORL
4	18982315	-0.246593	1.4125e-05	0.234851
4	20576147	-0.243891	1.76411e-05	0.244374	SLIT2
4	22521217	-0.243535	1.81613e-05	0.24463
4	24172491	-0.266352	2.57103e-06	0.138618
4	25328500	-0.266398	2.56049e-06	0.138618	ZCCHC4
4	25328548	-0.253162	8.14141e-06	0.195501	ZCCHC4
4	26388412	-0.253475	7.92691e-06	0.192702	RBPJ
4	27254488	-0.259874	4.56369e-06	0.168117
4	27611440	-0.264359	3.07247e-06	0.148537
4	32717678	0.251142	9.65983e-06	0.206801
4	32717700	0.265145	2.86442e-06	0.144081
4	32717712	0.293375	1.98734e-07	0.060228
4	32717749	0.28864	3.17422e-07	0.0739591
4	33286716	-0.243747	1.78495e-05	0.24463
4	33439894	-0.250847	9.90334e-06	0.208062
4	33472207	0.244749	1.64429e-05	0.241452
4	35397331	-0.243647	1.79962e-05	0.24463
4	39059957	-0.264918	2.92305e-06	0.146725	KLHL5
4	39059961	-0.265247	2.8384e-06	0.144081	KLHL5
4	39059981	-0.257243	5.73685e-06	0.178055	KLHL5
4	39060016	-0.241622	2.12186e-05	0.249887	KLHL5
4	39060043	-0.245218	1.58215e-05	0.239892	KLHL5
4	39856623	-0.247151	1.34865e-05	0.231545	PDS5A
4	42678973	-0.251997	8.9867e-06	0.202566
4	42679077	-0.257201	5.75776e-06	0.178055
4	42722147	-0.272846	1.42445e-06	0.114157
4	55884927	-0.244523	1.67511e-05	0.241885
4	58663922	-0.256513	6.11058e-06	0.179677
4	62128891	-0.243866	1.76761e-05	0.244374	LPHN3
4	62353014	-0.279037	7.99583e-07	0.0959275	LPHN3
4	71120971	-0.257362	5.67847e-06	0.177413
4	75349042	-0.271308	1.64046e-06	0.118708
4	75349106	-0.300643	9.52477e-08	0.0452794
4	82409470	-0.273803	1.30396e-06	0.113359	RASGEF1B
4	82635089	-0.252664	8.49323e-06	0.198569	RASGEF1B
4	83274570	-0.25521	6.83457e-06	0.185013	HNRNPD
4	84224076	-0.265167	2.85887e-06	0.144081	HPSE
4	84224109	-0.252234	8.8083e-06	0.201657	HPSE
4	88658106	-0.26462	3.00169e-06	0.148154
4	88879766	-0.254294	7.39232e-06	0.188053
4	95564632	-0.243805	1.77644e-05	0.244374	PDLIM5
4	95564729	-0.260089	4.47879e-06	0.166544	PDLIM5
4	95759223	-0.254469	7.2828e-06	0.187045	BMPR1B
4	97478858	-0.250179	1.04757e-05	0.211297
4	97478875	-0.264439	3.0506e-06	0.148537
4	100523450	-0.254002	7.57892e-06	0.190293	MTTP
4	101306358	-0.303344	7.20866e-08	0.0450005
4	102120453	-0.252676	8.48444e-06	0.198569	PPP3CA
4	102291517	-0.247574	1.30212e-05	0.22926
4	102412874	-0.242346	2.00087e-05	0.247819	BANK1
4	103744195	-0.252075	8.92771e-06	0.202478	UBE2D3
4	108124595	0.26563	2.74279e-06	0.143935	DKK2
4	108124609	0.249781	1.08307e-05	0.212896	DKK2
4	109180284	-0.256284	6.23232e-06	0.180096
4	114055282	-0.242203	2.02422e-05	0.248238	ANK2
4	115798343	0.247576	1.3019e-05	0.22926	NDST4
4	115799851	-0.243069	1.88647e-05	0.245368	NDST4
4	115799869	-0.254241	7.42612e-06	0.188134	NDST4
4	116933460	-0.268744	2.07204e-06	0.126859
4	124316802	-0.283833	5.06266e-07	0.082853
4	126272234	-0.276701	9.95873e-07	0.103399	FAT4
4	126272236	-0.271882	1.55643e-06	0.117555	FAT4
4	128046349	-0.255045	6.93194e-06	0.185013
4	128332051	-0.263511	3.31285e-06	0.155309
4	129876645	-0.242392	1.99336e-05	0.247374	SCLT1
4	130325694	-0.244769	1.64159e-05	0.241452
4	130736862	-0.284587	4.70802e-07	0.0802466
4	131273064	-0.26187	3.83033e-06	0.157005
4	132080192	-0.260633	4.27047e-06	0.164343
4	133563224	-0.247014	1.36415e-05	0.232053
4	133591866	-0.289502	2.91674e-07	0.0729025
4	136725839	-0.266246	2.59562e-06	0.139225
4	139226268	-0.246115	1.46944e-05	0.235155	LINC00498
4	140079402	0.251578	9.31101e-06	0.205316	ELF2
4	140336542	-0.295231	1.65018e-07	0.0579829	NAA15
4	142590882	-0.26291	3.49426e-06	0.15625	IL15
4	143185060	-0.255201	6.84002e-06	0.185013	INPP4B
4	144146115	-0.248279	1.22802e-05	0.225041
4	148347019	-0.282138	5.95599e-07	0.0849336
4	149948498	-0.257696	5.51655e-06	0.175587
4	153183121	-0.253035	8.22967e-06	0.196442
4	153234299	-0.241763	2.09773e-05	0.249455
4	155319486	-0.275126	1.15344e-06	0.110532	DCHS2
4	156132216	-0.248182	1.23791e-05	0.225778	NPY2R
4	158437409	-0.279485	7.66413e-07	0.0952893
4	160160467	-0.246333	1.44316e-05	0.234851	RAPGEF2
4	164872127	-0.243405	1.83548e-05	0.245368	MARCH1
4	166629279	-0.25591	6.43622e-06	0.182294
4	170483764	0.251305	9.52811e-06	0.206801	NEK1
4	172577575	-0.266166	2.61419e-06	0.139912
4	172577592	-0.263493	3.31826e-06	0.155309
4	172577634	-0.28261	5.69319e-07	0.0841996
4	175935531	-0.242133	2.03564e-05	0.249008
4	176014750	0.244438	1.68684e-05	0.24196
4	176232876	0.250915	9.84655e-06	0.207585
4	176232883	0.264129	3.13598e-06	0.150855
4	176232893	0.268853	2.05175e-06	0.126317
4	176600867	-0.250867	9.88638e-06	0.207886	GPM6A
4	176866882	0.245737	1.51593e-05	0.236487	GPM6A
4	176866912	0.243722	1.78853e-05	0.24463	GPM6A
4	177942915	-0.244157	1.72613e-05	0.244341
4	178380541	-0.242813	1.92617e-05	0.245451
4	180746459	-0.249292	1.12835e-05	0.216132
4	183050597	-0.262459	3.6362e-06	0.156309
4	185926319	-0.243913	1.76091e-05	0.244374
4	188954235	0.252573	8.55885e-06	0.199269
5	1088298	-0.28369	5.13248e-07	0.0829569	SLC12A7
5	1088322	-0.333923	2.51493e-09	0.00677484	SLC12A7
5	1088327	-0.343772	7.8639e-10	0.00301377	SLC12A7
5	1088333	-0.347517	5.0003e-10	0.00301377	SLC12A7
5	1088340	-0.343765	7.87112e-10	0.00301377	SLC12A7
5	1088349	-0.277547	9.20017e-07	0.100475	SLC12A7
5	1088351	-0.267753	2.26643e-06	0.13359	SLC12A7
5	1088358	-0.242695	1.94482e-05	0.246343	SLC12A7
5	2382279	0.249435	1.11499e-05	0.215603
5	4531179	0.24917	1.13998e-05	0.216875
5	4976773	-0.27266	1.44901e-06	0.114157
5	12489705	-0.249561	1.10323e-05	0.214494
5	13924015	0.265924	2.67169e-06	0.141738	DNAH5
5	13924021	0.256034	6.36778e-06	0.181616	DNAH5
5	16290022	0.258521	5.13513e-06	0.173639
5	17582301	0.24573	1.51678e-05	0.236487
5	17582332	0.241699	2.1087e-05	0.249455
5	17599435	0.246512	1.42194e-05	0.234851
5	21177724	-0.256237	6.25767e-06	0.180613
5	27066085	-0.260701	4.24497e-06	0.16412	CDH9
5	29248646	-0.245281	1.57393e-05	0.239545
5	30070217	0.269787	1.88486e-06	0.123158
5	30070239	0.261052	4.11617e-06	0.161945
5	30070272	0.253165	8.13934e-06	0.195501
5	30070280	0.269893	1.86666e-06	0.122646
5	30070288	0.278749	8.21635e-07	0.0959275
5	33654356	-0.277762	9.01613e-07	0.100272	ADAMTS12
5	34927348	-0.287368	3.59479e-07	0.0739591	RAD1, DNAJC21
5	34927511	-0.266849	2.45862e-06	0.13704
5	40295616	-0.249767	1.08437e-05	0.212896
5	43398900	-0.253229	8.09519e-06	0.195095	CCL28
5	43398930	-0.244875	1.6273e-05	0.241452	CCL28
5	44006948	0.251166	9.64022e-06	0.206801
5	45119519	-0.241802	2.09109e-05	0.249455
5	50655837	-0.253918	7.63317e-06	0.190863
5	51814101	-0.256331	6.20701e-06	0.180096
5	52224032	-0.283302	5.32776e-07	0.0833354	ITGA1
5	53041607	-0.243187	1.8685e-05	0.245368
5	56066811	-0.284683	4.66437e-07	0.0802466
5	56115499	-0.243622	1.80331e-05	0.24463	MAP3K1
5	56115555	-0.260323	4.38814e-06	0.165498	MAP3K1
5	56664048	-0.243364	1.8416e-05	0.245368
5	57672508	-0.248451	1.21047e-05	0.223855
5	60055927	-0.261734	3.87663e-06	0.157005	ELOVL7
5	61245629	-0.259338	4.78258e-06	0.168428
5	62179806	-0.246747	1.39459e-05	0.233828
5	74093673	-0.243548	1.81412e-05	0.24463	FAM169A
5	74345778	-0.260421	4.35062e-06	0.165474
5	74726155	-0.261324	4.01907e-06	0.160311	COL4A3BP
5	75649280	-0.293395	1.98327e-07	0.060228	SV2C
5	76959243	-0.246978	1.36817e-05	0.232053
5	76959295	-0.261192	4.06576e-06	0.161021
5	76959315	-0.256995	5.86121e-06	0.179217
5	77025031	-0.270773	1.72279e-06	0.119343	TBCA
5	77296019	-0.262182	3.72636e-06	0.156848
5	77296032	-0.27141	1.62525e-06	0.118708
5	77323864	-0.242219	2.0216e-05	0.248215	AP3B1
5	83041976	-0.241599	2.12572e-05	0.249887
5	84034526	-0.243645	1.7999e-05	0.24463
5	84156271	0.252393	8.69047e-06	0.200488
5	84195856	-0.25938	4.76492e-06	0.168428
5	85240770	-0.258079	5.33608e-06	0.173873
5	89864499	-0.252238	8.80514e-06	0.201657	GPR98
5	90373631	-0.271063	1.67772e-06	0.119343	GPR98
5	90373656	-0.25201	8.97692e-06	0.202566	GPR98
5	93333035	-0.24309	1.88322e-05	0.245368	FAM172A
5	94265054	-0.262238	3.70792e-06	0.156848	MCTP1
5	98701465	0.242025	2.05367e-05	0.249455
5	99222237	-0.275895	1.07379e-06	0.107134
5	101612514	-0.241721	2.10495e-05	0.249455	SLCO4C1
5	101878401	-0.257019	5.84904e-06	0.179217
5	103629160	-0.269945	1.85785e-06	0.122533
5	105911014	-0.277005	9.67924e-07	0.10203
5	106272637	-0.24157	2.13079e-05	0.249887
5	106702413	-0.249336	1.12426e-05	0.216132
5	108271799	-0.249191	1.13793e-05	0.216875	FER
5	108690321	-0.251914	9.05027e-06	0.202833	PJA2
5	110236743	-0.263557	3.29942e-06	0.155309
5	112431340	-0.241586	2.12809e-05	0.249887	MCC
5	113470326	0.267143	2.39454e-06	0.135326
5	113470333	0.255042	6.93376e-06	0.185013
5	113470362	0.263376	3.35284e-06	0.155654
5	118185924	-0.270551	1.75797e-06	0.119343	DTWD2
5	123053976	-0.252468	8.63513e-06	0.200341
5	126755241	-0.252526	8.59268e-06	0.199547	MEGF10
5	126847543	-0.241797	2.092e-05	0.249455	HNRNPKP1
5	127707074	-0.242078	2.04479e-05	0.249372	FBN2
5	128856529	-0.25552	6.65518e-06	0.183773	ADAMTS19
5	129053330	-0.253642	7.815e-06	0.192358	ADAMTS19
5	130571576	0.245337	1.56676e-05	0.239204
5	130571582	0.259303	4.79729e-06	0.168428
5	130571618	0.246075	1.47426e-05	0.235306
5	133740844	-0.24156	2.1325e-05	0.249887	CDKN2AIPNL
5	134742800	-0.241987	2.05998e-05	0.249455
5	140193683	-0.243772	1.78136e-05	0.24463	PCDHA1
5	144183710	-0.249433	1.11516e-05	0.215603
5	145966832	-0.276891	9.78354e-07	0.102683
5	150183712	-0.247084	1.35617e-05	0.232038
5	150183765	-0.253761	7.73652e-06	0.191369
5	158967937	-0.255152	6.86881e-06	0.185013
5	158967949	-0.267673	2.28285e-06	0.13359
5	158967977	-0.24175	2.09994e-05	0.249455
5	160791358	-0.24695	1.37131e-05	0.232171	GABRB2
5	161652025	0.254613	7.19335e-06	0.186744
5	161652029	0.241888	2.07663e-05	0.249455
5	161652041	0.252241	8.80316e-06	0.201657
5	161652072	0.277342	9.37829e-07	0.101961
5	164084533	-0.298409	1.19658e-07	0.0518049
5	164084602	-0.269014	2.02191e-06	0.126017
5	166935075	-0.251094	9.69923e-06	0.206801	TENM2
5	167278435	-0.276554	1.00968e-06	0.103399	TENM2
5	169135661	-0.2558	6.49716e-06	0.182528	DOCK2
5	169135713	-0.295458	1.61303e-07	0.0579829	DOCK2
5	169287796	-0.282455	5.77812e-07	0.0841996	DOCK2
5	169726514	-0.246226	1.45597e-05	0.234851
5	171687726	-0.264869	2.93583e-06	0.147062	UBTD2
5	172291990	0.262518	3.61755e-06	0.156309	ERGIC1
5	172979323	-0.252615	8.52803e-06	0.198807
5	173134978	-0.244909	1.62281e-05	0.241318
5	173134990	-0.243542	1.81509e-05	0.24463
5	177293244	-0.2553	6.78212e-06	0.185013
5	177793907	-0.256189	6.28349e-06	0.180928	COL23A1
5	177793970	-0.247182	1.34526e-05	0.231545	COL23A1
5	179507641	-0.261708	3.88552e-06	0.157005
5	179507650	-0.253433	7.9554e-06	0.192702
5	180197212	-0.245828	1.5046e-05	0.235739
6	990621	-0.251886	9.0712e-06	0.202833
6	2709325	-0.247854	1.27218e-05	0.227965	MYLK4
6	4911339	0.242647	1.95241e-05	0.246343	CDYL
6	5025959	-0.281189	6.52025e-07	0.0873761
6	5026013	-0.284953	4.54425e-07	0.0802466
6	5026017	-0.295576	1.59385e-07	0.0579829
6	5178813	-0.243336	1.84583e-05	0.245368	LYRM4
6	7268998	-0.250989	9.78561e-06	0.207525	SSR1
6	7269002	-0.242219	2.02149e-05	0.248215	SSR1
6	10292784	-0.266926	2.44173e-06	0.13704
6	11621108	-0.243293	1.85229e-05	0.245368
6	11988720	0.250342	1.03326e-05	0.210502
6	12597261	-0.241747	2.10054e-05	0.249455
6	15234838	-0.295452	1.61395e-07	0.0579829
6	18386225	-0.265237	2.84092e-06	0.144081	RNF144B
6	19343160	-0.260165	4.44922e-06	0.166124
6	20599628	-0.249174	1.13963e-05	0.216875	CDKAL1
6	22141381	0.274816	1.18713e-06	0.11123	CASC15
6	22787013	-0.246965	1.36965e-05	0.232053
6	27174089	-0.247712	1.28731e-05	0.228626
6	27632675	0.243978	1.75153e-05	0.244374
6	31098413	0.24305	1.88938e-05	0.245368	PSORS1C1
6	31098420	0.245785	1.5099e-05	0.23587	PSORS1C1
6	31098429	0.242097	2.04166e-05	0.249241	PSORS1C1
6	31568910	0.248034	1.25328e-05	0.22625
6	33113742	-0.24759	1.30038e-05	0.22926	HCG24
6	34965172	-0.252213	8.82415e-06	0.201742	ANKS1A
6	34965192	-0.259203	4.83932e-06	0.168779	ANKS1A
6	34965219	-0.258081	5.33535e-06	0.173873	ANKS1A
6	38341541	-0.25557	6.62688e-06	0.183584	BTBD9
6	40254429	-0.245723	1.51775e-05	0.236487
6	43477396	-0.250201	1.04556e-05	0.211243	LRRC73
6	45953218	-0.251183	9.62622e-06	0.206801	CLIC5
6	48345204	-0.242403	1.99164e-05	0.247374
6	51861160	-0.249829	1.07872e-05	0.212838	PKHD1
6	54222467	-0.246331	1.44337e-05	0.234851	TINAG
6	55851827	-0.250801	9.94111e-06	0.208322
6	56964773	-0.242607	1.95881e-05	0.246343	ZNF451
6	69593677	0.245022	1.60788e-05	0.240988	BAI3
6	69593707	0.243014	1.89496e-05	0.245439	BAI3
6	73162443	-0.242864	1.91833e-05	0.245451
6	75904060	-0.246884	1.3789e-05	0.232483	COL12A1
6	82307321	-0.249092	1.14744e-05	0.217508	FAM46A
6	85111540	-0.25375	7.74329e-06	0.191369
6	85899801	-0.270757	1.72531e-06	0.119343
6	90285793	-0.243027	1.8929e-05	0.245415	ANKRD6
6	91534922	-0.254988	6.9659e-06	0.185013
6	91752184	-0.263189	3.40889e-06	0.15625
6	96875996	-0.256796	5.96307e-06	0.179457	UFL1-AS1
6	97443126	-0.261612	3.91834e-06	0.157926	KLHL32
6	97862307	-0.274402	1.23364e-06	0.111638
6	97862323	-0.287786	3.451e-07	0.0739591
6	98961744	-0.249346	1.1233e-05	0.216132
6	98961747	-0.262008	3.78402e-06	0.157005
6	98961750	-0.266479	2.54183e-06	0.138579
6	104477435	-0.285243	4.41855e-07	0.0802466
6	108657223	-0.263906	3.19869e-06	0.153166	LACE1
6	111576579	-0.246475	1.42639e-05	0.234851
6	112613660	-0.250321	1.03514e-05	0.210502
6	114061650	-0.261749	3.87144e-06	0.157005
6	114113145	-0.260153	4.45368e-06	0.166124
6	114912438	-0.254572	7.21884e-06	0.186986
6	115352500	-0.250492	1.02035e-05	0.209273
6	117248767	-0.270522	1.76266e-06	0.119343	RFX6
6	117731372	-0.244432	1.6876e-05	0.24196	ROS1
6	117731393	-0.242882	1.9155e-05	0.245451	ROS1
6	118866070	-0.241923	2.07068e-05	0.249455	CEP85L
6	119164949	-0.249321	1.12563e-05	0.216132	MCM9
6	119616162	-0.263461	3.32753e-06	0.155443	MAN1A1
6	122666596	-0.271508	1.61069e-06	0.118708
6	126474760	-0.273142	1.38605e-06	0.114157
6	127599160	-0.294916	1.70319e-07	0.058711	RNF146
6	132201938	-0.264483	3.03857e-06	0.148526	ENPP1
6	132201959	-0.272804	1.42988e-06	0.114157	ENPP1
6	135339664	-0.242578	1.96349e-05	0.246653	HBS1L
6	138705045	-0.242219	2.02152e-05	0.248215
6	139938733	-0.24832	1.22379e-05	0.224612
6	140420624	-0.261964	3.79881e-06	0.157005
6	141505132	0.254518	7.25197e-06	0.187045
6	141505151	0.259295	4.80039e-06	0.168428
6	141505164	0.258264	5.25105e-06	0.173873
6	147119496	-0.246249	1.45325e-05	0.234851	ADGB
6	151758500	-0.256021	6.37481e-06	0.181616	RMND1
6	152065729	-0.256287	6.23077e-06	0.180096	ESR1
6	152680545	-0.242599	1.96e-05	0.246343	SYNE1
6	154266737	-0.243744	1.78538e-05	0.24463
6	156176164	-0.244078	1.73726e-05	0.244374
6	157190387	-0.268142	2.18806e-06	0.131311	ARID1B
6	157190393	-0.269554	1.92524e-06	0.123158	ARID1B
6	157190434	-0.251072	9.71676e-06	0.206801	ARID1B
6	158351102	-0.24632	1.44469e-05	0.234851	SNX9
6	158584267	-0.25538	6.73578e-06	0.185013	SERAC1
6	161838169	0.247161	1.34763e-05	0.231545	PARK2
6	161838221	0.261881	3.82661e-06	0.157005	PARK2
6	164656443	-0.26466	2.99101e-06	0.148154
6	166126318	0.273191	1.37978e-06	0.114157	PDE10A
6	166126329	0.258337	5.21802e-06	0.173873	PDE10A
6	166126349	0.243478	1.82457e-05	0.245368	PDE10A
6	166433762	-0.264602	3.0065e-06	0.148154
6	167321996	0.252029	8.96273e-06	0.202566
6	167701524	-0.247696	1.28907e-05	0.228626	UNC93A
7	4118314	-0.260329	4.38577e-06	0.165498	SDK1
7	4118324	-0.282441	5.78594e-07	0.0841996	SDK1
7	4118351	-0.24942	1.11639e-05	0.21567	SDK1
7	7755590	-0.262796	3.52952e-06	0.15625	RPA3
7	8680957	-0.273398	1.35365e-06	0.114157	NXPH1
7	10198789	0.267188	2.38485e-06	0.135326
7	10198793	0.264376	3.06782e-06	0.148537
7	10985377	-0.256748	5.98754e-06	0.179457
7	11485733	0.246903	1.37673e-05	0.232298
7	11485756	0.250506	1.01911e-05	0.209267
7	11485769	0.26971	1.89805e-06	0.123158
7	14535124	-0.249954	1.0675e-05	0.212531	DGKB
7	17885411	-0.253702	7.77554e-06	0.191971	SNX13
7	18279659	-0.246773	1.39155e-05	0.233803	HDAC9
7	20048430	0.262386	3.65986e-06	0.156848
7	20616849	-0.261756	3.86915e-06	0.157005
7	22718490	-0.262476	3.63086e-06	0.156309
7	22718555	-0.284567	4.71669e-07	0.0802466
7	23212132	-0.255293	6.7866e-06	0.185013	KLHL7
7	26231095	0.241731	2.10321e-05	0.249455	HNRNPA2B1
7	32419880	-0.267048	2.41517e-06	0.136175
7	33054710	-0.241699	2.10859e-05	0.249455	AVL9
7	33172608	-0.285981	4.11383e-07	0.0785342	BBS9
7	33172648	-0.271922	1.55064e-06	0.117484	BBS9
7	37404374	-0.25449	7.26969e-06	0.187045	ELMO1
7	37406679	-0.249983	1.06487e-05	0.212314	ELMO1
7	38946509	-0.253665	7.80021e-06	0.192302	VPS41
7	40236994	-0.266794	2.47083e-06	0.13704	SUGCT
7	40285163	0.257818	5.45827e-06	0.175177	SUGCT
7	40285195	0.259172	4.85217e-06	0.168779	SUGCT
7	40285199	0.24309	1.8832e-05	0.245368	SUGCT
7	40918971	-0.247622	1.29697e-05	0.22926
7	43149343	-0.242429	1.9873e-05	0.247374
7	46881899	0.24422	1.71714e-05	0.244316
7	46881909	0.261933	3.80921e-06	0.157005
7	48227163	-0.270719	1.73134e-06	0.119343	ABCA13
7	49433432	-0.24312	1.87865e-05	0.245368
7	53728179	-0.254447	7.29606e-06	0.187045
7	53746742	-0.267418	2.33602e-06	0.134629
7	55387037	-0.24304	1.89099e-05	0.245368
7	62448234	-0.286707	3.83388e-07	0.0756718
7	62815577	0.242625	1.95601e-05	0.246343
7	63020585	0.247055	1.35948e-05	0.232053	SLC29A4P2
7	63964664	0.254791	7.08494e-06	0.185957
7	66924727	-0.257139	5.78886e-06	0.178561
7	67175064	-0.285215	4.43093e-07	0.0802466
7	67175120	-0.31303	2.59324e-08	0.0325715
7	69953398	-0.277091	9.60214e-07	0.101982	AUTS2
7	70410558	-0.249702	1.09026e-05	0.213388
7	72189500	-0.27865	8.29346e-07	0.0959275	TYW1B
7	72189510	-0.27826	8.60391e-07	0.0974761	TYW1B
7	72447025	0.247524	1.30758e-05	0.22939	STAG3L3
7	72772742	0.252698	8.46856e-06	0.198569
7	72772763	0.258125	5.31506e-06	0.173873
7	72772768	0.260941	4.15641e-06	0.162534
7	73730723	-0.281927	6.07688e-07	0.0849336	CLIP2
7	73730731	-0.259093	4.88589e-06	0.169224	CLIP2
7	77722500	-0.248352	1.22059e-05	0.224612	MAGI2
7	77870408	-0.280144	7.20054e-07	0.0919647	MAGI2
7	78295158	-0.251208	9.6062e-06	0.206801	MAGI2
7	78927874	-0.250909	9.85146e-06	0.207585	MAGI2
7	79396516	0.246177	1.46194e-05	0.234851
7	80532585	-0.243198	1.86678e-05	0.245368	SEMA3C
7	81121178	-0.271202	1.65652e-06	0.118822
7	83663147	-0.261715	3.88292e-06	0.157005	SEMA3A
7	83663177	-0.253105	8.18069e-06	0.195793	SEMA3A
7	84683283	-0.24875	1.18068e-05	0.220396	SEMA3D
7	85136735	-0.261738	3.87513e-06	0.157005
7	86421403	-0.284742	4.63776e-07	0.0802466	GRM3
7	87807917	-0.251354	9.48886e-06	0.206801	ADAM22
7	87969323	-0.287516	3.54308e-07	0.0739591
7	88213076	-0.24497	1.61476e-05	0.240988
7	89971206	-0.275742	1.08918e-06	0.107758	GTPBP10
7	93192952	-0.256045	6.36147e-06	0.181616	CALCR
7	97811689	-0.254811	7.07276e-06	0.185957	LMTK2
7	98969312	0.243294	1.8522e-05	0.245368	ARPC1A
7	103988616	0.250256	1.04078e-05	0.210699	LHFPL3
7	104881282	-0.2547	7.14013e-06	0.18634	SRPK2
7	105354745	0.262558	3.60472e-06	0.156309	ATXN7L1
7	110010951	-0.272599	1.45718e-06	0.114157
7	110544057	0.247068	1.35796e-05	0.232053	IMMP2L
7	112633486	-0.263088	3.43945e-06	0.15625
7	112962197	-0.260439	4.34358e-06	0.165474
7	112962261	-0.270494	1.76716e-06	0.119343
7	113829751	-0.255129	6.88249e-06	0.185013	FOXP2
7	118760696	-0.254143	7.48814e-06	0.189112
7	119914022	-0.241912	2.07249e-05	0.249455	KCND2
7	119914032	-0.246919	1.37489e-05	0.232298	KCND2
7	124001305	-0.261415	3.98675e-06	0.159764
7	127925410	0.242938	1.90681e-05	0.245439
7	129408316	0.27283	1.42646e-06	0.114157
7	129408322	0.255889	6.44772e-06	0.182407
7	129408324	0.243096	1.88242e-05	0.245368
7	129408328	0.258524	5.13366e-06	0.173639
7	134967581	-0.256046	6.36139e-06	0.181616
7	136159280	-0.245504	1.54528e-05	0.237708
7	138701087	-0.247034	1.36187e-05	0.232053
7	140051787	0.256317	6.21455e-06	0.180096	SLC37A3
7	140051813	0.283465	5.24465e-07	0.0833354	SLC37A3
7	140051834	0.257959	5.39229e-06	0.17494	SLC37A3
7	140411155	-0.259717	4.6271e-06	0.168117	NDUFB2
7	144087757	-0.244021	1.7454e-05	0.244374
7	144993222	-0.259534	4.70158e-06	0.168117
7	147041894	-0.246449	1.42938e-05	0.234851	CNTNAP2
7	148931761	-0.251156	9.64823e-06	0.206801
7	148931779	-0.247113	1.35299e-05	0.231986
7	148931783	-0.251522	9.35538e-06	0.20552
7	148931791	-0.255073	6.91546e-06	0.185013
7	150831987	-0.257382	5.66862e-06	0.177413	AGAP3
7	155284062	-0.251571	9.31608e-06	0.205316	CNPY1
7	157227843	0.24754	1.30587e-05	0.22926
7	157227886	0.263665	3.2679e-06	0.154443
7	157227917	0.258914	4.96254e-06	0.170385
7	157313908	0.252544	8.57974e-06	0.199437
7	157313915	0.243096	1.88236e-05	0.245368
7	157473201	-0.250108	1.05376e-05	0.211742	PTPRN2
7	158057365	0.248953	1.16085e-05	0.218453	PTPRN2
7	158057379	0.245243	1.57884e-05	0.239839	PTPRN2
7	158441557	-0.254808	7.07456e-06	0.185957	NCAPG2
7	158441577	-0.25745	5.63504e-06	0.177204	NCAPG2
7	158441617	-0.242569	1.96486e-05	0.246698	NCAPG2
7	158441637	-0.251344	9.49666e-06	0.206801	NCAPG2
7	158441677	-0.245647	1.52721e-05	0.236492	NCAPG2
8	2854815	-0.250605	1.01069e-05	0.209059	CSMD1
8	5343921	-0.274007	1.27961e-06	0.112405
8	6025526	-0.249164	1.14057e-05	0.216875
8	9216198	-0.262364	3.66712e-06	0.156848
8	9216252	-0.244952	1.61711e-05	0.241011
8	16045640	-0.242375	1.99615e-05	0.24755	MSR1
8	16626810	-0.264408	3.0589e-06	0.148537
8	16626818	-0.278307	8.56556e-07	0.0974761
8	16626827	-0.283183	5.3885e-07	0.083426
8	16626837	-0.245635	1.52878e-05	0.236492
8	16626848	-0.24518	1.58713e-05	0.239896
8	17460251	-0.245987	1.48498e-05	0.235379	PDGFRL
8	18289445	0.259629	4.66264e-06	0.168117
8	24764002	-0.248052	1.25139e-05	0.226077
8	27079893	-0.259016	4.91879e-06	0.169762
8	32495798	-0.287354	3.59962e-07	0.0739591	NRG1
8	32606888	-0.25094	9.82569e-06	0.207585	NRG1
8	32606913	-0.244923	1.62099e-05	0.241254	NRG1
8	33487018	-0.296073	1.51602e-07	0.0579829
8	33487042	-0.287543	3.53392e-07	0.0739591
8	35181405	0.250785	9.95508e-06	0.208322	UNC5D
8	36797692	-0.254813	7.07162e-06	0.185957
8	42299520	-0.248148	1.24149e-05	0.225778	SLC20A2
8	47055305	0.243805	1.77652e-05	0.244374
8	47314301	0.244561	1.66981e-05	0.241569
8	47314334	0.250637	1.00793e-05	0.209041
8	47923181	-0.25808	5.33594e-06	0.173873
8	50063404	0.257272	5.72246e-06	0.177871
8	50293605	-0.243302	1.85098e-05	0.245368
8	52187774	-0.246279	1.44963e-05	0.234851
8	53885155	-0.25234	8.72983e-06	0.20119
8	54515505	-0.270272	1.80341e-06	0.120782
8	55986305	-0.265152	2.86262e-06	0.144081
8	58149240	-0.296407	1.46581e-07	0.0579829
8	60526295	-0.257652	5.53747e-06	0.175725
8	66077394	0.242987	1.89911e-05	0.245439
8	66451194	-0.250463	1.02284e-05	0.209273
8	66610426	-0.262638	3.57917e-06	0.156309	MTFR1
8	77147459	-0.362659	7.53418e-11	0.000913319
8	80144396	-0.246428	1.43193e-05	0.234851
8	83328082	-0.276429	1.02154e-06	0.103627
8	83431508	-0.244664	1.65579e-05	0.241452
8	86008724	-0.260419	4.35124e-06	0.165474
8	87449356	-0.28659	3.87777e-07	0.0758187	WWP1
8	87674809	0.259105	4.88064e-06	0.169224	CNGB3
8	88178560	-0.266344	2.57286e-06	0.138618	CNBD1
8	88178588	-0.259498	4.71631e-06	0.168117	CNBD1
8	88974512	-0.241598	2.12594e-05	0.249887
8	92781648	-0.241878	2.07827e-05	0.249455
8	93630460	-0.244642	1.65877e-05	0.241452
8	94761764	0.254444	7.2983e-06	0.187045
8	94761775	0.246857	1.38195e-05	0.232835
8	101704205	-0.252416	8.67355e-06	0.200488	PABPC1
8	101838874	-0.248241	1.23185e-05	0.225261
8	103637025	-0.242637	1.95411e-05	0.246343
8	103637027	-0.242527	1.97152e-05	0.246895
8	104664016	-0.242935	1.90725e-05	0.245439	RIMS2
8	106570486	-0.279298	7.80114e-07	0.0959275	ZFPM2
8	108111370	-0.293431	1.97623e-07	0.060228
8	110623616	-0.273054	1.39734e-06	0.114157	SYBU
8	113267030	-0.285082	4.4881e-07	0.0802466	CSMD3
8	115471553	-0.2457	1.5206e-05	0.236492
8	116567990	-0.249921	1.07048e-05	0.212531	TRPS1
8	116568027	-0.261261	4.04139e-06	0.160627	TRPS1
8	116568058	-0.273859	1.29726e-06	0.113359	TRPS1
8	116816929	-0.265286	2.82863e-06	0.144081	TRPS1
8	128967478	-0.264348	3.07554e-06	0.148537	PVT1
8	131734484	0.242794	1.92927e-05	0.245536
8	134029182	0.255806	6.49372e-06	0.182528	TG
8	134029277	0.252679	8.48241e-06	0.198569	TG
8	135334709	-0.255285	6.79082e-06	0.185013
8	136521164	-0.249766	1.08447e-05	0.212896	KHDRBS3
8	136879244	-0.243356	1.84288e-05	0.245368
8	138711132	-0.256808	5.95653e-06	0.179457
8	140227989	-0.244097	1.73456e-05	0.244374
8	141619306	-0.256441	6.1485e-06	0.179817	AGO2
8	142086877	0.242016	2.05512e-05	0.249455
8	143162322	0.274029	1.27698e-06	0.112405
8	143162400	0.246275	1.45007e-05	0.234851
8	143162402	0.252021	8.96844e-06	0.202566
8	146071415	0.257397	5.66093e-06	0.177413	ZNF7
9	154471	-0.25262	8.52463e-06	0.198807	CBWD1
9	1591103	-0.257487	5.61715e-06	0.177104
9	3937134	-0.259503	4.71439e-06	0.168117	GLIS3
9	5387232	-0.25213	8.88591e-06	0.202287	PLGRKT
9	6456672	-0.245995	1.48408e-05	0.235379	UHRF2
9	6981506	-0.286693	3.83904e-07	0.0756718	KDM4C
9	7247424	-0.280796	6.76884e-07	0.0895024
9	7497641	-0.273685	1.31829e-06	0.114148
9	7556369	-0.242425	1.98795e-05	0.247374
9	8612050	-0.282836	5.57116e-07	0.0841996	PTPRD
9	9270526	-0.250468	1.02241e-05	0.209273	PTPRD
9	12584860	-0.259703	4.63242e-06	0.168117
9	13037828	-0.267838	2.24905e-06	0.133319
9	14657208	-0.245052	1.6038e-05	0.240915	ZDHHC21
9	14740469	-0.25065	1.00686e-05	0.208998	FREM1
9	15175097	-0.290186	2.7269e-07	0.0701359	TTC39B
9	15916725	-0.242162	2.03086e-05	0.248557	CCDC171
9	15916776	-0.248837	1.17218e-05	0.219793	CCDC171
9	15916870	-0.270694	1.73519e-06	0.119343	CCDC171
9	16039980	-0.257857	5.43984e-06	0.175147	CCDC171
9	16922729	-0.264171	3.12422e-06	0.150588
9	20401972	-0.269111	2.00426e-06	0.126017	MLLT3
9	20402023	-0.243856	1.76916e-05	0.244374	MLLT3
9	21989844	-0.250318	1.0354e-05	0.210502
9	21989852	-0.252154	8.86809e-06	0.202071
9	21989861	-0.255169	6.85869e-06	0.185013
9	21989863	-0.256647	6.03996e-06	0.179457
9	29369676	0.24617	1.46269e-05	0.234851
9	29656409	0.279398	7.72782e-07	0.0955911
9	29656445	0.283459	5.248e-07	0.0833354
9	29656453	0.270959	1.69378e-06	0.119343
9	30394365	-0.256443	6.14732e-06	0.179817
9	30891604	-0.291701	2.34739e-07	0.0646723
9	32428702	-0.242461	1.98219e-05	0.247374	ACO1
9	36175234	-0.247575	1.30201e-05	0.22926
9	40150088	-0.245263	1.57633e-05	0.2397
9	42690115	-0.277057	9.6326e-07	0.101982	CBWD7
9	42949170	-0.241784	2.09414e-05	0.249455
9	46611345	-0.292782	2.10832e-07	0.0631056
9	66823655	-0.247144	1.34946e-05	0.231545
9	71712454	-0.265363	2.80915e-06	0.144081	FXN
9	71712471	-0.275311	1.13375e-06	0.109512	FXN
9	71712488	-0.26465	2.99381e-06	0.148154	FXN
9	72424019	-0.251488	9.38152e-06	0.205595
9	73167935	-0.244343	1.69994e-05	0.242745	TRPM3
9	76325281	-0.262174	3.72902e-06	0.156848
9	77745999	-0.241683	2.11132e-05	0.249455	OSTF1
9	78152806	-0.252619	8.52562e-06	0.198807
9	78511150	-0.308727	4.10276e-08	0.0368408	PCSK5
9	78511210	-0.28578	4.19494e-07	0.078841	PCSK5
9	79023793	-0.304525	6.37627e-08	0.0450005
9	79023849	-0.292024	2.27344e-07	0.0645163
9	83626424	0.256955	5.8816e-06	0.179368
9	85559788	-0.248586	1.19696e-05	0.222205
9	90795564	0.247563	1.30338e-05	0.22926
9	90795579	0.258277	5.24537e-06	0.173873
9	90795652	0.245665	1.525e-05	0.236492
9	90947878	-0.277272	9.44004e-07	0.101982
9	91007042	-0.260316	4.39084e-06	0.165498	SPIN1
9	96937379	-0.244926	1.62053e-05	0.241254
9	99334616	-0.250089	1.05546e-05	0.211742	CDC14B
9	103066263	-0.269833	1.87693e-06	0.122988	TEX10
9	106227969	-0.242894	1.91354e-05	0.245451
9	108281289	-0.246501	1.4233e-05	0.234851	FSD1L
9	109938361	-0.276441	1.02038e-06	0.103627
9	111335910	-0.255135	6.87873e-06	0.185013
9	111335955	-0.254506	7.25974e-06	0.187045
9	114360919	-0.25348	7.92359e-06	0.192702	PTGR1
9	114360923	-0.253914	7.63622e-06	0.190863	PTGR1
9	117259143	-0.254861	7.0422e-06	0.185957	DFNB31
9	118065240	-0.244683	1.65321e-05	0.241452	DEC1
9	119432559	-0.263394	3.34752e-06	0.155654	ASTN2
9	119432612	-0.246624	1.40888e-05	0.234851	ASTN2
9	121698100	0.258803	5.01093e-06	0.171216
9	122065146	-0.244021	1.74539e-05	0.244374	BRINP1
9	123962095	-0.30016	1.00078e-07	0.0466608	RAB14, GSN
9	123962109	-0.308257	4.31158e-08	0.0373331	RAB14, GSN
9	126985646	-0.259392	4.76022e-06	0.168428
9	129116339	-0.245928	1.49222e-05	0.235536	MVB12B
9	134877546	-0.24158	2.12905e-05	0.249887	MED27
9	136983923	0.26824	2.16874e-06	0.130797
9	136983949	0.292649	2.13656e-07	0.0631709
9	136983963	0.281937	6.07112e-07	0.0849336
9	136983989	0.279777	7.45577e-07	0.0933766
9	136983993	0.26005	4.4941e-06	0.166709
9	138735087	-0.247237	1.33911e-05	0.231545	CAMSAP1
10	1359141	-0.255029	6.94196e-06	0.185013	ADARB2
10	1789328	-0.253764	7.73429e-06	0.191369
10	1789330	-0.253658	7.80482e-06	0.192302
10	1789343	-0.258329	5.22167e-06	0.173873
10	1789359	-0.247974	1.25955e-05	0.226613
10	1789361	-0.249917	1.07083e-05	0.212531
10	1789374	-0.267143	2.39445e-06	0.135326
10	1789378	-0.256562	6.08446e-06	0.179677
10	2966496	0.267227	2.37644e-06	0.135249
10	3750265	-0.24497	1.61466e-05	0.240988
10	3750267	-0.246442	1.43024e-05	0.234851
10	4300257	0.259364	4.77178e-06	0.168428
10	4300266	0.249854	1.07647e-05	0.212838
10	5683075	-0.256875	5.92233e-06	0.179457	ASB13
10	6309866	-0.2429	1.91261e-05	0.245451
10	6309904	-0.244255	1.71221e-05	0.243902
10	8845734	-0.24495	1.61737e-05	0.241011
10	10389733	-0.249868	1.07521e-05	0.212801
10	14508318	-0.241663	2.11476e-05	0.249497
10	19740714	-0.247352	1.32641e-05	0.230277	MALRD1
10	22911755	-0.243216	1.86398e-05	0.245368	PIP4K2A
10	23670962	-0.289063	3.04536e-07	0.0739591
10	24401705	0.25066	1.00598e-05	0.208998	KIAA1217
10	25433794	0.255703	6.55161e-06	0.182985
10	25577406	-0.277554	9.19392e-07	0.100475	GPR158
10	27326938	-0.2444	1.69201e-05	0.242162	ANKRD26
10	27861537	-0.256971	5.8737e-06	0.179352
10	27861539	-0.253594	7.8473e-06	0.192625
10	27861543	-0.251881	9.07556e-06	0.202833
10	27861547	-0.248758	1.17988e-05	0.220396
10	32331437	-0.248493	1.20626e-05	0.223247	KIF5B
10	32331491	-0.24643	1.43167e-05	0.234851	KIF5B
10	32493349	-0.247478	1.31259e-05	0.229479
10	33382990	-0.267264	2.36853e-06	0.135249
10	33556932	-0.24448	1.68094e-05	0.24196	NRP1
10	37186906	0.246997	1.36601e-05	0.232053
10	37186928	0.244639	1.65922e-05	0.241452
10	42932718	-0.278552	8.37016e-07	0.0961762	CCNYL2
10	42932761	-0.24535	1.56503e-05	0.239204	CCNYL2
10	46825108	-0.244031	1.74399e-05	0.244374
10	49482871	-0.25078	9.95869e-06	0.208322	FRMPD2
10	49482891	-0.255863	6.4619e-06	0.182528	FRMPD2
10	52096135	-0.242303	2.00778e-05	0.247954	SGMS1
10	54417129	0.264843	2.9428e-06	0.147108
10	56546490	-0.24202	2.05455e-05	0.249455	PCDH15
10	59774703	-0.253899	7.64613e-06	0.190914
10	60157343	-0.241843	2.08412e-05	0.249455	TFAM
10	61968567	-0.305856	5.54923e-08	0.0441873	ANK3
10	65434053	-0.254831	7.06023e-06	0.185957
10	66757584	0.251838	9.10874e-06	0.203163
10	67077711	-0.246494	1.4241e-05	0.234851
10	67932341	-0.279906	7.36529e-07	0.0930047	CTNNA3
10	68203433	0.242956	1.90394e-05	0.245439	CTNNA3
10	69018171	-0.250784	9.95552e-06	0.208322	CTNNA3
10	71048793	-0.24966	1.09418e-05	0.213463	HK1
10	73257644	0.247476	1.31281e-05	0.229479	CDH23
10	73580776	-0.244141	1.72838e-05	0.244341	PSAP
10	73918056	-0.24824	1.23197e-05	0.225261	ASCC1
10	78655236	-0.244581	1.66708e-05	0.241569	KCNMA1
10	80917780	-0.247394	1.32182e-05	0.230057	ZMIZ1
10	80917783	-0.25711	5.8032e-06	0.178673	ZMIZ1
10	80917822	-0.24471	1.64957e-05	0.241452	ZMIZ1
10	81839871	-0.248304	1.22541e-05	0.224733	TMEM254
10	82135474	-0.24399	1.74977e-05	0.244374
10	82851480	-0.254224	7.43673e-06	0.188206
10	85851819	-0.243179	1.86972e-05	0.245368
10	88675465	-0.245327	1.56805e-05	0.239249	BMPR1A
10	88949406	-0.257335	5.69154e-06	0.177593	FAM35A
10	90850573	-0.248371	1.21858e-05	0.224612
10	96012592	-0.254705	7.13719e-06	0.18634	PLCE1
10	96012608	-0.243347	1.84428e-05	0.245368	PLCE1
10	96876844	-0.287756	3.46099e-07	0.0739591
10	97888744	-0.286355	3.96735e-07	0.0769496
10	100014409	-0.251868	9.08555e-06	0.202833	LOXL4
10	100675359	-0.254902	7.01782e-06	0.185747	HPSE2
10	101710724	-0.248108	1.24556e-05	0.225863	DNMBP
10	103757217	-0.243918	1.76008e-05	0.244374
10	107422559	-0.273571	1.33223e-06	0.114155
10	122612483	-0.264635	2.99775e-06	0.148154	WDR11
10	122612509	-0.264684	2.98476e-06	0.148154	WDR11
10	122612516	-0.269659	1.90689e-06	0.123158	WDR11
10	126378684	0.255357	6.74924e-06	0.185013
10	126378689	0.252741	8.43754e-06	0.198569
10	126378700	0.269613	1.91481e-06	0.123158
10	126378703	0.26941	1.95048e-06	0.124099
10	126378715	0.245937	1.49117e-05	0.235536
10	130183261	0.244663	1.65593e-05	0.241452
10	134731469	0.241743	2.10118e-05	0.249455	TTC40
11	4253759	-0.273079	1.39407e-06	0.114157
11	5476152	-0.244823	1.63434e-05	0.241452	HBG2
11	5876057	-0.244764	1.64227e-05	0.241452	TRIM5
11	7823610	-0.274484	1.22426e-06	0.111638
11	11097634	-0.242632	1.95485e-05	0.246343
11	11366380	0.251907	9.05556e-06	0.202833	GALNT18
11	11366401	0.250744	9.98969e-06	0.208431	GALNT18
11	13451999	-0.254717	7.12947e-06	0.18634	BTBD10
11	13452004	-0.276171	1.04649e-06	0.105277	BTBD10
11	14517851	-0.261184	4.06886e-06	0.161021	COPB1
11	21073252	-0.287935	3.401e-07	0.0739591	NELL1
11	21100389	-0.261747	3.87223e-06	0.157005	NELL1
11	23852656	-0.243438	1.83049e-05	0.245368
11	30700997	0.242841	1.92185e-05	0.245451
11	32121040	-0.257366	5.67651e-06	0.177413	RCN1
11	32588307	-0.295345	1.63142e-07	0.0579829
11	32588330	-0.31181	2.95559e-08	0.0325715
11	33874491	-0.241735	2.10245e-05	0.249455
11	38300515	0.242107	2.03995e-05	0.249158
11	38300519	0.251055	9.73124e-06	0.206801
11	38300569	0.271514	1.6098e-06	0.118708
11	38300575	0.269575	1.9216e-06	0.123158
11	41624361	0.241699	2.10858e-05	0.249455
11	43753406	-0.255213	6.83291e-06	0.185013	HSD17B12
11	43753439	-0.258768	5.02614e-06	0.171388	HSD17B12
11	43753453	-0.256699	6.01325e-06	0.179457	HSD17B12
11	46607555	-0.252169	8.85711e-06	0.202011	AMBRA1
11	48075059	-0.270531	1.76125e-06	0.119343	PTPRJ
11	49098142	-0.270219	1.81216e-06	0.120857
11	55964778	-0.267778	2.26124e-06	0.13359
11	56016652	-0.291339	2.43319e-07	0.066283	OR5T3
11	56016699	-0.281884	6.10186e-07	0.0849336	OR5T3
11	62218117	0.241898	2.07484e-05	0.249455	AHNAK
11	62787540	0.246447	1.42961e-05	0.234851
11	65173659	0.257705	5.51232e-06	0.175587	FRMD8
11	68247644	-0.244337	1.70073e-05	0.242745	PPP6R3
11	71204495	-0.291849	2.31313e-07	0.0645163	NADSYN1
11	71204516	-0.280353	7.05941e-07	0.0917381	NADSYN1
11	76839015	-0.274387	1.23533e-06	0.111638
11	76839065	-0.258996	4.92741e-06	0.169762
11	78101109	-0.262341	3.67436e-06	0.156848	GAB2
11	78101114	-0.267884	2.23972e-06	0.133091	GAB2
11	79450704	-0.245968	1.48734e-05	0.235379
11	82884220	-0.250463	1.02286e-05	0.209273	PCF11
11	82884236	-0.249381	1.11998e-05	0.216132	PCF11
11	85261931	-0.278714	8.24309e-07	0.0959275	DLG2
11	85604257	-0.249155	1.14141e-05	0.216875	CCDC83
11	86279095	-0.252985	8.26485e-06	0.196642
11	88000952	-0.302619	7.77085e-08	0.0450005
11	88000956	-0.292135	2.24839e-07	0.0645163
11	88104853	-0.339839	1.2571e-09	0.00380975
11	88366970	-0.256554	6.08874e-06	0.179677	GRM5
11	88366978	-0.251481	9.38737e-06	0.205595	GRM5
11	88796200	0.245995	1.48402e-05	0.235379	GRM5
11	88970464	-0.251639	9.26298e-06	0.204907	TYR
11	89201797	-0.252701	8.46598e-06	0.198569	NOX4
11	92228374	-0.249036	1.15279e-05	0.217891	FAT3
11	94353197	-0.265453	2.78663e-06	0.144081	PIWIL4
11	94353244	-0.267627	2.29238e-06	0.13359	PIWIL4
11	94353256	-0.270205	1.8145e-06	0.120857	PIWIL4
11	94353309	-0.268905	2.04215e-06	0.126317	PIWIL4
11	99483338	-0.242296	2.00901e-05	0.247954	CNTN5
11	99483354	-0.241734	2.1026e-05	0.249455	CNTN5
11	103001276	-0.246191	1.46023e-05	0.234851	DYNC2H1
11	103106158	-0.275724	1.09098e-06	0.107758	DYNC2H1
11	103183525	-0.257102	5.80723e-06	0.178673	DYNC2H1
11	103634778	-0.241695	2.10926e-05	0.249455
11	105246035	0.250754	9.98058e-06	0.20842
11	105880084	-0.302921	7.53147e-08	0.0450005	MSANTD4
11	110460250	-0.249611	1.09862e-05	0.21377	ARHGAP20
11	111764519	-0.262134	3.74221e-06	0.156882
11	113527749	0.272583	1.45928e-06	0.114157
11	113527755	0.269017	2.02148e-06	0.126017
11	113527772	0.246553	1.41713e-05	0.234851
11	115568474	-0.261296	4.02887e-06	0.160392
11	121095561	-0.246752	1.39403e-05	0.233828
11	122069565	-0.247489	1.31135e-05	0.229479
11	122825914	-0.260095	4.47658e-06	0.166544
11	122825921	-0.247754	1.28279e-05	0.228488
11	122825931	-0.242852	1.92016e-05	0.245451
11	123778741	-0.247911	1.26617e-05	0.227224
11	127697993	-0.291841	2.31511e-07	0.0645163
11	127983934	-0.244774	1.64091e-05	0.241452
11	133811500	0.247983	1.25866e-05	0.226613	IGSF9B
11	133811530	0.25991	4.54946e-06	0.168117	IGSF9B
11	134658376	0.256754	5.98465e-06	0.179457
12	536733	-0.243634	1.80147e-05	0.24463	CCDC77
12	1680593	-0.28337	5.29293e-07	0.0833354
12	1680616	-0.250377	1.03021e-05	0.210421	WNT5B
12	1680663	-0.259807	4.59079e-06	0.168117	WNT5B
12	1680665	-0.262281	3.69384e-06	0.156848	WNT5B
12	2092871	-0.249045	1.15192e-05	0.217891	DCP1B
12	2658637	-0.242034	2.05217e-05	0.249455	CACNA1C
12	5608225	-0.242956	1.90395e-05	0.245439	NTF3
12	6647827	0.253813	7.70184e-06	0.191124	IFFO1
12	8439632	-0.262905	3.49582e-06	0.15625	ENPP7P5
12	9833566	-0.255926	6.42709e-06	0.182249	CLEC2D
12	10712375	-0.258991	4.92944e-06	0.169762
12	12625158	0.247464	1.31414e-05	0.229546
12	12921890	-0.301576	8.65335e-08	0.0452794	APOLD1
12	12921895	-0.295909	1.54138e-07	0.0579829	APOLD1
12	14592502	-0.268142	2.1881e-06	0.131311	ATF7IP
12	15367759	-0.245182	1.58684e-05	0.239896	RERG
12	15367818	-0.250412	1.02718e-05	0.20998	RERG
12	15789038	-0.245294	1.57222e-05	0.239545	EPS8
12	16636870	-0.246387	1.4368e-05	0.234851	MGST1
12	21306843	-0.269995	1.84943e-06	0.122531
12	21306856	-0.274318	1.24325e-06	0.111638
12	21563884	-0.261365	4.00446e-06	0.160209	SLCO1A2
12	22881653	-0.245636	1.52863e-05	0.236492
12	23920901	-0.255274	6.79749e-06	0.185013	SOX5
12	28478353	-0.246192	1.4601e-05	0.234851	CCDC91
12	33004285	-0.263201	3.40529e-06	0.15625	PKP2
12	37873584	0.245311	1.57005e-05	0.239405
12	38136290	-0.251656	9.25006e-06	0.204907
12	38448912	0.252207	8.82868e-06	0.201742
12	38551018	0.243288	1.85315e-05	0.245368
12	38551041	0.268451	2.12777e-06	0.128646
12	39744054	-0.246296	1.44764e-05	0.234851	KIF21A
12	41198903	-0.265501	2.77463e-06	0.144081	CNTN1
12	48441747	-0.245816	1.50614e-05	0.235739	SENP1
12	48441827	-0.247167	1.34695e-05	0.231545	SENP1
12	48592497	-0.258796	5.01402e-06	0.171216
12	48592524	-0.243519	1.81847e-05	0.244798
12	50877874	-0.244976	1.61387e-05	0.240988
12	51592272	0.252808	8.38949e-06	0.198053	POU6F1
12	51592276	0.25981	4.58953e-06	0.168117	POU6F1
12	54421376	-0.253263	8.07181e-06	0.194883
12	54496386	-0.253599	7.84368e-06	0.192625
12	60169722	-0.277141	9.55652e-07	0.101982	SLC16A7
12	62694893	-0.24754	1.30589e-05	0.22926	USP15
12	62892476	-0.253432	7.95615e-06	0.192702	MON2
12	63634520	-0.242735	1.93856e-05	0.245943
12	68844029	-0.250067	1.05742e-05	0.211742
12	74131295	-0.278898	8.10183e-07	0.0959275
12	74686573	0.276762	9.9019e-07	0.103399
12	74686593	0.266739	2.4831e-06	0.137134
12	76400700	-0.277617	9.13915e-07	0.100475
12	79336162	-0.242212	2.02269e-05	0.248215	SYT1
12	81348754	-0.25189	9.06814e-06	0.202833	ACSS3
12	81388739	0.245649	1.52699e-05	0.236492	ACSS3
12	86407123	0.26331	3.37249e-06	0.15604	MGAT4C
12	86407124	0.259599	4.67489e-06	0.168117	MGAT4C
12	86407132	0.271701	1.58246e-06	0.118708	MGAT4C
12	86407164	0.252925	8.30659e-06	0.196914	MGAT4C
12	86407176	0.251562	9.3238e-06	0.205316	MGAT4C
12	86407180	0.246902	1.37679e-05	0.232298	MGAT4C
12	88569119	-0.254779	7.09182e-06	0.185957	TMTC3
12	89645428	-0.243837	1.77179e-05	0.244374
12	89774714	-0.253347	8.01433e-06	0.193724
12	90217471	-0.246394	1.43597e-05	0.234851
12	92691597	-0.246285	1.44897e-05	0.234851
12	93137032	-0.262683	3.56513e-06	0.156309	PLEKHG7
12	95481497	-0.25404	7.55433e-06	0.190189	FGD6
12	97036350	-0.257993	5.37614e-06	0.174722
12	97036422	-0.268506	2.1173e-06	0.128646
12	97133126	-0.243892	1.76385e-05	0.244374
12	98149273	-0.262483	3.62851e-06	0.156309
12	102379230	-0.243428	1.83207e-05	0.245368	DRAM1
12	102815232	-0.281011	6.63162e-07	0.0883414	IGF1
12	103503795	-0.273002	1.40404e-06	0.114157
12	103503844	-0.274325	1.24241e-06	0.111638
12	105424668	-0.247348	1.32683e-05	0.230277
12	105549475	-0.242403	1.99161e-05	0.247374	KIAA1033
12	109182282	0.253855	7.67464e-06	0.191107	SSH1
12	109182315	0.286974	3.73553e-07	0.0756718	SSH1
12	109182322	0.27221	1.51022e-06	0.116238	SSH1
12	109182324	0.270735	1.72869e-06	0.119343	SSH1
12	111944749	0.243538	1.81562e-05	0.24463	ATXN2
12	113779165	-0.242307	2.00716e-05	0.247954	SLC8B1
12	116693123	-0.241908	2.07318e-05	0.249455	MED13L
12	117743216	-0.257208	5.75432e-06	0.178055	NOS1
12	117743223	-0.255939	6.42025e-06	0.182249	NOS1
12	117743225	-0.246172	1.46246e-05	0.234851	NOS1
12	117743247	-0.250095	1.0549e-05	0.211742	NOS1
12	118569158	-0.241749	2.10008e-05	0.249455	VSIG10
12	119341231	-0.243712	1.79002e-05	0.24463
12	119475088	-0.242808	1.92708e-05	0.245451	SRRM4
12	120637474	-0.249827	1.07891e-05	0.212838	RPLP0
12	123272492	-0.249633	1.09661e-05	0.213549	CCDC62
12	123671486	-0.246342	1.44215e-05	0.234851	MPHOSPH9
12	124302773	-0.25811	5.32194e-06	0.173873	DNAH10
12	126236884	-0.282401	5.80795e-07	0.0841996
12	126618821	-0.253138	8.15757e-06	0.195608
12	128124110	-0.2503	1.03694e-05	0.210554
12	128381841	-0.2595	4.71542e-06	0.168117
12	130009123	-0.28228	5.87559e-07	0.084291	TMEM132D
12	130050853	-0.242892	1.91395e-05	0.245451	TMEM132D
12	130050896	-0.246	1.48344e-05	0.235379	TMEM132D
12	131621227	0.245864	1.50019e-05	0.235567	GPR133
12	131621249	0.269993	1.84974e-06	0.122531	GPR133
12	132323444	0.253031	8.23211e-06	0.196442	MMP17
12	133000148	0.247775	1.28058e-05	0.228488
12	133000154	0.242866	1.9179e-05	0.245451
13	20242934	-0.243765	1.78237e-05	0.24463	MPHOSPH8
13	21098248	0.244556	1.67048e-05	0.241569	CRYL1
13	21098292	0.250145	1.05056e-05	0.211724	CRYL1
13	21508002	-0.242511	1.9742e-05	0.24707
13	25525671	-0.272037	1.53436e-06	0.11735	TPTE2P1
13	25525681	-0.269383	1.9553e-06	0.124099	TPTE2P1
13	25525697	-0.244168	1.72454e-05	0.244341	TPTE2P1
13	30978874	-0.259351	4.77733e-06	0.168428
13	32789895	-0.27807	8.7587e-07	0.098311	FRY
13	36530836	-0.24723	1.3399e-05	0.231545	DCLK1
13	36737614	0.245091	1.59876e-05	0.240605
13	38305324	-0.277569	9.18054e-07	0.100475	TRPC4
13	38930034	-0.251951	9.0221e-06	0.202833	UFM1
13	39714171	-0.247697	1.2889e-05	0.228626
13	41553016	-0.248345	1.22129e-05	0.224612	ELF1
13	42606328	-0.252928	8.30466e-06	0.196914
13	45822010	-0.269056	2.01421e-06	0.126017	GTF2F2
13	49002827	-0.342928	8.70144e-10	0.00301377	RB1, LPAR6
13	49195751	-0.255697	6.55486e-06	0.182985
13	49580519	-0.25561	6.60412e-06	0.183584	FNDC3A
13	49989125	-0.246102	1.47101e-05	0.235165	CAB39L
13	53103815	-0.249461	1.11258e-05	0.215595	TPTE2P3
13	54602069	-0.247914	1.26586e-05	0.227224
13	54807404	-0.271001	1.68722e-06	0.119343
13	54807539	-0.253778	7.72504e-06	0.191369
13	55163657	-0.243071	1.88618e-05	0.245368
13	58487208	-0.263719	3.25245e-06	0.154013
13	63265824	-0.248181	1.23804e-05	0.225778	LINC00448
13	63618931	-0.250574	1.0133e-05	0.209059
13	64583918	-0.242162	2.03093e-05	0.248557	LINC00355
13	65078084	-0.273642	1.32352e-06	0.114155
13	66578636	0.247485	1.31184e-05	0.229479
13	69840116	-0.258131	5.31215e-06	0.173873	LINC00383
13	71481660	-0.261715	3.88315e-06	0.157005
13	71643879	-0.248776	1.1781e-05	0.220391	LINC00348
13	72128153	-0.251878	9.07769e-06	0.202833	DACH1
13	73221470	-0.249813	1.08017e-05	0.212882
13	75820128	0.245007	1.60987e-05	0.240988
13	76504580	-0.254055	7.54491e-06	0.19015
13	76504591	-0.247447	1.31597e-05	0.229624
13	77536696	-0.245435	1.55415e-05	0.238347
13	78025451	-0.254148	7.48485e-06	0.189112
13	78683643	-0.242687	1.94608e-05	0.246343	RNF219-AS1
13	78834686	-0.290107	2.7482e-07	0.0701359	RNF219-AS1
13	79612963	-0.249281	1.12947e-05	0.216132
13	81537720	0.251053	9.73246e-06	0.206801
13	83003110	-0.263508	3.31384e-06	0.155309
13	89113443	-0.25569	6.5587e-06	0.182985
13	89788940	-0.24304	1.89089e-05	0.245368
13	89788968	-0.253941	7.61837e-06	0.190863
13	99082218	-0.258359	5.2079e-06	0.173873	FARP1
13	100120347	-0.244623	1.6614e-05	0.241452
13	101910797	0.244053	1.74083e-05	0.244374	NALCN
13	101910811	0.252857	8.35461e-06	0.197422	NALCN
13	102568605	-0.24514	1.59228e-05	0.240077	FGF14
13	102568618	-0.257691	5.51861e-06	0.175587	FGF14
13	102568621	-0.264544	3.02222e-06	0.148289	FGF14
13	102568636	-0.265489	2.77756e-06	0.144081	FGF14
13	102568642	-0.266772	2.47574e-06	0.13704	FGF14
13	102568658	-0.271303	1.64119e-06	0.118708	FGF14
13	102568660	-0.272389	1.48563e-06	0.115075	FGF14
13	102568663	-0.281524	6.31554e-07	0.0860214	FGF14
13	104818299	-0.25971	4.6298e-06	0.168117
13	105175104	0.303401	7.16605e-08	0.0450005
13	105175114	0.315713	1.94097e-08	0.0276813
13	105175130	0.312981	2.60706e-08	0.0325715
13	105175145	0.296606	1.43659e-07	0.0579829
13	105882496	-0.243565	1.81166e-05	0.24463
13	110291134	-0.282724	5.63092e-07	0.0841996
13	110688304	-0.258133	5.3112e-06	0.173873
13	110992143	-0.245012	1.60916e-05	0.240988	COL4A2
13	110992149	-0.243607	1.80547e-05	0.24463	COL4A2
13	112186860	-0.24741	1.32006e-05	0.229967
13	114130823	-0.253157	8.14429e-06	0.195501	DCUN1D2
13	114136071	-0.257842	5.44701e-06	0.175147	DCUN1D2
13	114136091	-0.278643	8.29883e-07	0.0959275	DCUN1D2, TMCO3
13	114136113	-0.271339	1.63588e-06	0.118708	DCUN1D2
13	114250224	0.260302	4.39605e-06	0.165498	TFDP1
13	114250257	0.267966	2.22317e-06	0.132433	TFDP1
13	114250265	0.266798	2.46991e-06	0.13704	TFDP1
14	20863493	-0.2442	1.71992e-05	0.244341	TEP1
14	21559581	0.283359	5.29823e-07	0.0833354	ZNF219, TMEM253
14	21559611	0.253083	8.19621e-06	0.195971	ZNF219
14	21559624	0.272647	1.45071e-06	0.114157	ZNF219
14	25178580	-0.258487	5.15045e-06	0.173873
14	29884449	-0.252005	8.98065e-06	0.202566
14	30769978	-0.247026	1.36271e-05	0.232053
14	31368112	-0.245904	1.49523e-05	0.235567	STRN3
14	31578048	-0.358026	1.35891e-10	0.00109821	HECTD1
14	33412030	-0.248016	1.25517e-05	0.226422	NPAS3
14	36265157	-0.252392	8.69112e-06	0.200488	RALGAPA1
14	39793935	-0.241569	2.13103e-05	0.249887
14	40065594	-0.302588	7.79561e-08	0.0450005
14	41476092	-0.256862	5.92927e-06	0.179457
14	42319457	-0.249285	1.12905e-05	0.216132	LRFN5
14	42416559	-0.246217	1.45704e-05	0.234851
14	43614402	-0.251534	9.34572e-06	0.20552
14	43614441	-0.260726	4.23572e-06	0.16412
14	46284254	0.255567	6.62845e-06	0.183584
14	46619451	-0.244779	1.64018e-05	0.241452	LINC00871
14	46619518	-0.25442	7.3129e-06	0.187222	LINC00871
14	49502288	-0.2524	8.68552e-06	0.200488
14	49502347	-0.24824	1.232e-05	0.225261
14	50277033	-0.249017	1.15467e-05	0.218027	NEMF
14	50544109	-0.245221	1.58174e-05	0.239892
14	53112089	-0.262244	3.70603e-06	0.156848	ERO1L
14	60135396	-0.259049	4.90468e-06	0.169633	RTN1
14	64631750	-0.244466	1.6829e-05	0.24196	SYNE2
14	65216195	0.274577	1.2138e-06	0.111638	SPTB
14	65216200	0.294634	1.75217e-07	0.058711	SPTB
14	65216210	0.290404	2.66881e-07	0.0700157	SPTB
14	65216245	0.29034	2.68573e-07	0.0700157	SPTB
14	65832372	-0.249656	1.09449e-05	0.213463
14	70398101	0.245204	1.58396e-05	0.239896	SMOC1
14	71137203	-0.266818	2.46566e-06	0.13704	TTC9
14	72792218	-0.242296	2.00889e-05	0.247954	RGS6
14	74316232	-0.24537	1.56241e-05	0.238991
14	75148252	-0.244112	1.73243e-05	0.244341	AREL1
14	75148273	-0.268847	2.05277e-06	0.126317	AREL1
14	77323818	-0.245621	1.53047e-05	0.236492
14	77323845	-0.253548	7.87789e-06	0.192625
14	78871264	-0.273339	1.36107e-06	0.114157	NRXN3
14	79997648	-0.268631	2.09337e-06	0.12752	NRXN3
14	80079659	-0.248598	1.19579e-05	0.222157	NRXN3
14	80079667	-0.253253	8.07838e-06	0.194883	NRXN3
14	81702820	0.278875	8.11894e-07	0.0959275
14	81702829	0.269725	1.89549e-06	0.123158
14	81702845	0.24583	1.50435e-05	0.235739
14	81702870	0.255267	6.80138e-06	0.185013
14	81702879	0.250109	1.05367e-05	0.211742
14	83078581	-0.243373	1.84025e-05	0.245368
14	84051325	-0.255546	6.64076e-06	0.183584
14	85634184	-0.246212	1.45768e-05	0.234851
14	88507527	-0.244436	1.68712e-05	0.24196	LINC01146
14	92195815	-0.249505	1.10848e-05	0.21519	CATSPERB
14	92628841	-0.246698	1.40027e-05	0.234293	CPSF2
14	92998142	-0.245887	1.49735e-05	0.235567	RIN3
14	97675472	-0.330843	3.58734e-09	0.00790672
14	100615323	0.244678	1.65393e-05	0.241452	DEGS2
14	102229780	-0.241696	2.1092e-05	0.249455	PPP2R5C
14	102229782	-0.24644	1.43042e-05	0.234851	PPP2R5C
14	102300287	-0.241689	2.11029e-05	0.249455	PPP2R5C
14	103921662	-0.242406	1.99105e-05	0.247374	MARK3
14	105554214	-0.279754	7.47177e-07	0.0933766
14	105554283	-0.273136	1.38681e-06	0.114157
14	105554290	-0.271245	1.65004e-06	0.118708
14	105554308	-0.25567	6.56997e-06	0.183088
15	24231182	-0.278822	8.16e-07	0.0959275	PWRN4
15	24819192	-0.24928	1.12948e-05	0.216132	PWRN1
15	24853883	-0.250576	1.01314e-05	0.209059	PWRN1
15	25677699	-0.244736	1.64599e-05	0.241452	UBE3A
15	25677746	-0.251215	9.60019e-06	0.206801	UBE3A
15	27213362	-0.244666	1.65551e-05	0.241452	TVP23BP1
15	27213371	-0.253571	7.86235e-06	0.192625	TVP23BP1
15	27213395	-0.248815	1.1743e-05	0.219849	TVP23BP1
15	28795586	-0.300749	9.42091e-08	0.0452794
15	31622531	0.245866	1.49986e-05	0.235567	KLF13
15	31622545	0.243829	1.773e-05	0.244374	KLF13
15	34787231	-0.244029	1.74429e-05	0.244374	GOLGA8A
15	34787233	-0.245624	1.5301e-05	0.236492	GOLGA8A
15	34787238	-0.244732	1.64661e-05	0.241452	GOLGA8A
15	35354040	0.243962	1.75382e-05	0.244374
15	35530433	-0.251141	9.66076e-06	0.206801	DPH6
15	38003357	-0.288213	3.30982e-07	0.0739591
15	43308531	-0.281545	6.3027e-07	0.0860214	UBR1
15	43432373	0.241805	2.09053e-05	0.249455	EPB42
15	44037773	0.244114	1.73213e-05	0.244341	CATSPER2P1
15	44050170	0.243036	1.89152e-05	0.245368	PDIA3
15	45375402	-0.284188	4.89223e-07	0.0814515
15	45896382	0.246441	1.43036e-05	0.234851	BLOC1S6
15	47927022	-0.246087	1.47278e-05	0.235224	SEMA6D
15	48090030	-0.245898	1.49597e-05	0.235567
15	49563999	-0.241569	2.13098e-05	0.249887	GALK2
15	54857166	0.256208	6.27317e-06	0.180845	UNC13C
15	55924899	-0.253386	7.98736e-06	0.193264	PRTG
15	56910983	-0.249006	1.15573e-05	0.218057
15	57739637	-0.246993	1.36652e-05	0.232053	CGNL1
15	57756692	-0.243856	1.76909e-05	0.244374	CGNL1
15	58382035	-0.280079	7.245e-07	0.0919647	ALDH1A2
15	58678237	-0.252081	8.92281e-06	0.202478	ALDH1A2
15	59033325	-0.24797	1.25996e-05	0.226613	ADAM10
15	62088129	-0.242653	1.95143e-05	0.246343
15	62846509	-0.3018	8.45628e-08	0.0452794	TLN2
15	64394435	-0.268977	2.0288e-06	0.126122	SNX1
15	65045030	-0.241739	2.1019e-05	0.249455	RBPMS2
15	65960649	-0.265148	2.86371e-06	0.144081	DENND4A
15	65960671	-0.243829	1.77302e-05	0.244374	DENND4A
15	68769014	-0.261038	4.12132e-06	0.161945
15	69401624	0.246343	1.44203e-05	0.234851
15	69443604	-0.256295	6.22609e-06	0.180096
15	69443715	-0.249494	1.10947e-05	0.21519
15	70603086	-0.244458	1.68401e-05	0.24196
15	71256796	-0.246686	1.40164e-05	0.23436	LRRC49
15	71839231	-0.280329	7.07579e-07	0.0917381	THSD4
15	71839248	-0.305685	5.64993e-08	0.0441873	THSD4
15	71839305	-0.271325	1.63792e-06	0.118708	THSD4
15	71839316	-0.257311	5.7034e-06	0.177734	THSD4
15	72392986	-0.244116	1.73189e-05	0.244341	MYO9A
15	73584981	-0.251377	9.46993e-06	0.206662	NEO1
15	73598743	-0.262832	3.5185e-06	0.15625
15	74803424	-0.251692	9.22165e-06	0.20474
15	76396577	-0.258071	5.33992e-06	0.173873
15	76396624	-0.274962	1.17115e-06	0.11123
15	76931583	-0.270617	1.74747e-06	0.119343	SCAPER
15	77529824	0.244553	1.67093e-05	0.241569	PEAK1
15	79142950	-0.255564	6.63015e-06	0.183584	MORF4L1
15	80985903	-0.241561	2.13244e-05	0.249887	ABHD17C
15	83474540	-0.244047	1.74174e-05	0.244374	FSD2
15	83474611	-0.245141	1.59217e-05	0.240077	FSD2
15	83847561	-0.248961	1.16003e-05	0.218453	HDGFRP3
15	87841192	-0.255242	6.81614e-06	0.185013
15	88839713	-0.262785	3.53296e-06	0.15625
15	90685796	0.250348	1.03281e-05	0.210502
15	91877222	-0.276308	1.03314e-06	0.104367
15	92901477	-0.242444	1.98491e-05	0.247374
15	93823724	0.244335	1.70109e-05	0.242745
15	93842119	-0.243546	1.81446e-05	0.24463
15	96282386	0.243241	1.86023e-05	0.245368
15	100745695	0.251223	9.59428e-06	0.206801	ADAMTS17
15	100745715	0.258926	4.95731e-06	0.170385	ADAMTS17
15	100745746	0.250126	1.05222e-05	0.211742	ADAMTS17
15	101824001	0.245426	1.55525e-05	0.238347	SNRPA1
16	843264	-0.24732	1.32994e-05	0.230479	CHTF18
16	843280	-0.243905	1.76208e-05	0.244374	CHTF18
16	843295	-0.24217	2.02966e-05	0.248557	CHTF18
16	870568	-0.246126	1.4681e-05	0.235096
16	1093912	0.256563	6.08381e-06	0.179677
16	1272733	-0.247087	1.35581e-05	0.232038	TPSG1
16	1843672	0.24836	1.2197e-05	0.224612	SPSB3
16	3291982	-0.2425	1.97598e-05	0.24707
16	5867243	0.259667	4.64698e-06	0.168117
16	14555345	-0.2513	9.53168e-06	0.206801	PARN
16	14555403	-0.243234	1.86122e-05	0.245368	PARN
16	15932545	-0.24549	1.54716e-05	0.237708	MYH11
16	17529298	-0.250503	1.01938e-05	0.209267	XYLT1
16	18906284	0.265564	2.75909e-06	0.144081	SMG1
16	20699171	-0.242438	1.98589e-05	0.247374	ACSM3
16	20699180	-0.260681	4.25228e-06	0.16412	ACSM3
16	22698385	-0.247407	1.32035e-05	0.229967
16	22968776	-0.246231	1.45542e-05	0.234851
16	24066635	-0.251788	9.14735e-06	0.20365	PRKCB
16	25005762	-0.262841	3.51542e-06	0.15625	ARHGAP17
16	26474616	0.24758	1.30151e-05	0.22926
16	29606927	-0.252454	8.64569e-06	0.200394
16	29606934	-0.272921	1.41455e-06	0.114157
16	31524416	-0.257727	5.50149e-06	0.175587
16	31545024	0.255178	6.85334e-06	0.185013
16	33819449	-0.272106	1.52478e-06	0.116987
16	46510725	-0.243129	1.87732e-05	0.245368	ANKRD26P1
16	46644321	-0.244158	1.7259e-05	0.244341	SHCBP1
16	47733109	-0.246712	1.3986e-05	0.234175	PHKB
16	49492773	-0.24644	1.43049e-05	0.234851
16	50669644	0.247095	1.35497e-05	0.232038	NKD1
16	50669670	0.242334	2.00269e-05	0.247853	NKD1
16	50669679	0.242975	1.90097e-05	0.245439	NKD1
16	57533635	0.248819	1.1739e-05	0.219849
16	59877798	-0.244183	1.72236e-05	0.244341
16	61052765	0.253017	8.24204e-06	0.196485
16	61052772	0.248526	1.20291e-05	0.222797
16	64422482	-0.246405	1.43463e-05	0.234851
16	67080643	-0.257948	5.39727e-06	0.17494	CBFB
16	67672263	-0.257493	5.61441e-06	0.177104	CTCF
16	68462652	-0.24399	1.74976e-05	0.244374	SMPD3
16	70279959	-0.251162	9.64319e-06	0.206801
16	75503892	-0.242292	2.00964e-05	0.247954
16	78411101	-0.248156	1.24067e-05	0.225778	WWOX
16	81727056	0.257898	5.42051e-06	0.17505	CMIP
16	83365320	-0.285193	4.44023e-07	0.0802466	CDH13
16	83365326	-0.274885	1.17959e-06	0.11123	CDH13
16	86852954	-0.256713	6.00587e-06	0.179457
16	89010100	0.241705	2.1076e-05	0.249455	CBFA2T3
17	1273913	-0.244407	1.69109e-05	0.242162	YWHAE
17	2990223	-0.241811	2.0896e-05	0.249455
17	2990245	-0.243264	1.85667e-05	0.245368
17	3402259	0.24317	1.87098e-05	0.245368	SPATA22
17	3402271	0.254263	7.41214e-06	0.188053	SPATA22
17	4195420	-0.242351	1.99994e-05	0.247819	UBE2G1
17	4654812	0.245772	1.51161e-05	0.235984
17	4654842	0.254265	7.41059e-06	0.188053
17	5712998	-0.300995	9.18668e-08	0.0452794	WSCD1
17	6642052	0.248837	1.17215e-05	0.219793
17	6786435	-0.293947	1.87692e-07	0.060228	ALOX12P2
17	9244999	-0.250584	1.01246e-05	0.209059	STX8
17	9245000	-0.24832	1.22383e-05	0.224612	STX8
17	9245005	-0.252736	8.44081e-06	0.198569	STX8
17	9245043	-0.243199	1.86665e-05	0.245368	STX8
17	15477342	-0.241636	2.11951e-05	0.249847	CDRT1
17	16027360	-0.251731	9.19107e-06	0.204248	NCOR1
17	17061708	-0.262962	3.4781e-06	0.15625	MPRIP
17	17061870	-0.257931	5.40497e-06	0.174956	MPRIP
17	17061876	-0.244879	1.62677e-05	0.241452	MPRIP
17	17061885	-0.241778	2.09512e-05	0.249455	MPRIP
17	20701048	-0.288939	3.08254e-07	0.0739591
17	21825410	-0.253817	7.69952e-06	0.191124	FAM27L
17	21825416	-0.269612	1.91502e-06	0.123158	FAM27L
17	26566218	0.252992	8.25992e-06	0.196642
17	26566227	0.261894	3.82209e-06	0.157005
17	26587663	-0.26336	3.35773e-06	0.155654
17	26587680	-0.263891	3.20298e-06	0.153166
17	29156066	-0.254974	6.97479e-06	0.185013
17	29156120	-0.328561	4.6551e-09	0.00921361	CRLF3, ATAD5
17	29584967	-0.246268	1.45098e-05	0.234851	NF1
17	29839494	0.245869	1.49954e-05	0.235567	RAB11FIP4
17	31247027	-0.245493	1.54671e-05	0.237708
17	33249164	-0.245976	1.48641e-05	0.235379
17	33262857	-0.258269	5.24907e-06	0.173873	CCT6B
17	33894678	-0.248604	1.19517e-05	0.222157
17	36259893	-0.244583	1.66678e-05	0.241569
17	36259922	-0.266532	2.5297e-06	0.138446
17	36259926	-0.270396	1.78303e-06	0.120081
17	36259934	-0.248912	1.16481e-05	0.218918
17	36551073	-0.257845	5.44566e-06	0.175147	SOCS7
17	42162424	0.250657	1.00628e-05	0.208998	HDAC5
17	43231960	-0.244966	1.61523e-05	0.240988
17	45597575	0.249302	1.12745e-05	0.216132
17	47211703	-0.241732	2.10309e-05	0.249455	B4GALNT2
17	48401126	0.27064	1.74374e-06	0.119343
17	48401164	0.247781	1.27997e-05	0.228488
17	49277421	-0.261154	4.07955e-06	0.161087	MBTD1
17	49277428	-0.274381	1.23606e-06	0.111638	MBTD1
17	50035527	-0.267611	2.29572e-06	0.13359	CA10
17	50454687	-0.272447	1.47762e-06	0.114822
17	50454692	-0.265399	2.80008e-06	0.144081
17	60098800	0.254641	7.17623e-06	0.186744	MED13
17	60098804	0.250313	1.03581e-05	0.210502	MED13
17	60098809	0.245885	1.49757e-05	0.235567	MED13
17	60140103	-0.244436	1.68699e-05	0.24196	MED13
17	61154240	-0.290841	2.55616e-07	0.06874	TANC2
17	63255064	0.256506	6.11407e-06	0.179677
17	63595227	-0.242427	1.9877e-05	0.247374
17	65688891	-0.25924	4.82379e-06	0.168779	PITPNC1
17	68606575	-0.286878	3.77055e-07	0.0756718
17	69727478	-0.24372	1.78882e-05	0.24463
17	70369758	-0.249342	1.12366e-05	0.216132	LINC00511
17	71074269	-0.255105	6.89676e-06	0.185013	SLC39A11
17	71074301	-0.244979	1.61352e-05	0.240988	SLC39A11
17	71074308	-0.241843	2.08414e-05	0.249455	SLC39A11
17	78762520	-0.245982	1.4856e-05	0.235379	RPTOR
18	291598	-0.246534	1.41944e-05	0.234851
18	291605	-0.265277	2.83096e-06	0.144081
18	2691039	-0.284378	4.80384e-07	0.0808802	SMCHD1
18	5343568	-0.258288	5.24044e-06	0.173873
18	8558206	-0.26731	2.35877e-06	0.135249
18	9796644	-0.259872	4.56458e-06	0.168117	RAB31
18	10144650	-0.252093	8.91434e-06	0.202478
18	10917546	-0.254066	7.53768e-06	0.19015	PIEZO2
18	11356527	-0.252565	8.56429e-06	0.199269
18	11436616	-0.246391	1.43625e-05	0.234851
18	13826139	0.250878	9.87697e-06	0.207868	MC5R
18	20014000	-0.247193	1.34405e-05	0.231545
18	20744248	-0.244005	1.74772e-05	0.244374	CABLES1
18	25758803	-0.246322	1.44451e-05	0.234851
18	26002350	0.249178	1.13918e-05	0.216875
18	26002365	0.265869	2.68489e-06	0.141817
18	26002367	0.267725	2.27203e-06	0.13359
18	26002371	0.271592	1.59835e-06	0.118708
18	26002376	0.301005	9.1772e-08	0.0452794
18	26002378	0.284151	4.90978e-07	0.0814515
18	26002394	0.246126	1.46801e-05	0.235096
18	26002429	0.260528	4.30974e-06	0.165068
18	32072488	-0.256625	6.05163e-06	0.179584
18	32974766	-0.250677	1.00459e-05	0.208998
18	34150039	-0.251074	9.71524e-06	0.206801	FHOD3
18	37657739	-0.256299	6.22424e-06	0.180096
18	42236646	-0.251137	9.66419e-06	0.206801
18	43124472	-0.260666	4.25791e-06	0.16412	SLC14A2
18	43164881	-0.250936	9.82939e-06	0.207585	SLC14A2
18	43445872	-0.328038	4.94034e-09	0.00921361	EPG5
18	44107309	-0.243153	1.87369e-05	0.245368	LOXHD1
18	44136166	-0.25447	7.28163e-06	0.187045	LOXHD1
18	47223756	-0.259233	4.82663e-06	0.168779
18	47223782	-0.251442	9.41805e-06	0.206081
18	50602059	-0.251824	9.11945e-06	0.203215	DCC
18	50678942	-0.259184	4.84716e-06	0.168779	DCC
18	52645823	-0.297599	1.2992e-07	0.0552608
18	52645890	-0.253543	7.8815e-06	0.192625
18	53023729	-0.25194	9.03055e-06	0.202833	TCF4
18	55153722	-0.246747	1.3946e-05	0.233828	ONECUT2
18	55153724	-0.246735	1.39599e-05	0.2339	ONECUT2
18	55821933	-0.243796	1.77776e-05	0.244374	NEDD4L
18	55821979	-0.249899	1.07245e-05	0.212602	NEDD4L
18	56132035	-0.247733	1.28503e-05	0.228577
18	56132043	-0.258312	5.22922e-06	0.173873
18	58784445	-0.267702	2.2768e-06	0.13359
18	60679630	-0.24295	1.90481e-05	0.245439
18	60679707	-0.275595	1.10416e-06	0.10838
18	63559816	0.24239	1.99371e-05	0.247374
18	64963427	0.245024	1.60752e-05	0.240988
18	67188697	-0.242804	1.92759e-05	0.245451	DOK6
18	70850220	-0.249093	1.14729e-05	0.217508
18	71811566	-0.244621	1.66161e-05	0.241452	FBXO15
18	72588593	-0.25119	9.62105e-06	0.206801	ZNF407
18	72588617	-0.246098	1.47144e-05	0.235165	ZNF407
18	74304348	-0.251512	9.36302e-06	0.20552	LINC00908
18	74304359	-0.242955	1.90404e-05	0.245439	LINC00908
18	74833662	-0.245199	1.58466e-05	0.239896	MBP
18	74952500	-0.243632	1.80181e-05	0.24463
18	75229495	-0.254883	7.02882e-06	0.185836
18	75229499	-0.266253	2.59398e-06	0.139225
18	75229502	-0.263167	3.41559e-06	0.15625
18	76338386	0.242689	1.94575e-05	0.246343
19	199026	0.243304	1.85067e-05	0.245368
19	1319366	0.243277	1.85469e-05	0.245368	MUM1
19	1319377	0.251395	9.45602e-06	0.206662	MUM1
19	1319380	0.244459	1.68388e-05	0.24196	MUM1
19	1319386	0.247753	1.28291e-05	0.228488	MUM1
19	2295046	0.245823	1.50524e-05	0.235739	LINGO3
19	3142270	-0.25499	6.96516e-06	0.185013	GNA15
19	3674700	0.258686	5.06226e-06	0.172378	PIP5K1C
19	3674734	0.287528	3.53904e-07	0.0739591	PIP5K1C
19	6213121	0.249869	1.07514e-05	0.212801	MLLT1
19	6213127	0.246541	1.41858e-05	0.234851	MLLT1
19	11141452	-0.255842	6.4739e-06	0.182528	SMARCA4
19	11231029	0.248411	1.21452e-05	0.224433	LDLR
19	11886473	-0.285859	4.16296e-07	0.078841	ZNF441
19	11886481	-0.287528	3.53902e-07	0.0739591	ZNF441
19	11886511	-0.287636	3.50208e-07	0.0739591	ZNF441
19	11886528	-0.274734	1.19622e-06	0.11129	ZNF441
19	11886533	-0.258105	5.32437e-06	0.173873	ZNF441
19	12312459	0.254271	7.40678e-06	0.188053
19	14248519	-0.27151	1.61046e-06	0.118708
19	14283317	-0.247747	1.28358e-05	0.228488	LPHN1
19	14776944	-0.270829	1.71402e-06	0.119343	EMR3
19	15873024	-0.245684	1.52257e-05	0.236492	CYP4F24P
19	17322654	0.246902	1.37685e-05	0.232298	MYO9B
19	19758293	0.302639	7.75422e-08	0.0450005	ATP13A1, GMIP
19	19758301	0.283025	5.4712e-07	0.083426	ATP13A1, GMIP
19	19758307	0.268467	2.12482e-06	0.128646	ATP13A1
19	19758315	0.270878	1.70638e-06	0.119343	ATP13A1
19	19758333	0.260708	4.2425e-06	0.16412	ATP13A1
19	20848863	0.262759	3.54125e-06	0.15625
19	20848873	0.265285	2.82881e-06	0.144081
19	20848903	0.269933	1.85988e-06	0.122533
19	20848905	0.262493	3.62544e-06	0.156309
19	20848927	0.257496	5.61266e-06	0.177104
19	21853604	0.248346	1.22117e-05	0.224612
19	22030115	0.245234	1.58008e-05	0.239879	ZNF43
19	23331858	-0.269023	2.02028e-06	0.126017
19	23331869	-0.272721	1.44087e-06	0.114157
19	23331889	-0.261091	4.10227e-06	0.161721
19	23331903	-0.257805	5.46453e-06	0.175177
19	23331910	-0.278858	8.13199e-07	0.0959275
19	32212643	0.244666	1.65557e-05	0.241452
19	33906032	-0.242941	1.90629e-05	0.245439	PEPD
19	33906051	-0.248325	1.22326e-05	0.224612	PEPD
19	40928149	-0.267496	2.31947e-06	0.134212	SERTAD1
19	45150499	0.262263	3.69986e-06	0.156848
19	46643741	-0.272841	1.42499e-06	0.114157
19	46643755	-0.261523	3.9492e-06	0.158522
19	49478332	0.243414	1.83408e-05	0.245368	GYS1
19	49833246	0.254557	7.22778e-06	0.187017
19	50041488	-0.247198	1.34348e-05	0.231545	RCN3
19	52413485	-0.25578	6.50859e-06	0.182637
19	52767498	-0.25935	4.77751e-06	0.168428
19	54650856	0.244572	1.66831e-05	0.241569	CNOT3
19	54650909	0.257666	5.53101e-06	0.175725	CNOT3
19	54650915	0.260865	4.18418e-06	0.163158	CNOT3
19	56775067	0.255738	6.532e-06	0.182881	ZSCAN5A
19	56775111	0.241852	2.08262e-05	0.249455	ZSCAN5A
19	57301017	-0.25951	4.71131e-06	0.168117
20	1495845	-0.295265	1.64453e-07	0.0579829
20	2906516	-0.293618	1.93967e-07	0.060228	PTPRA
20	3340781	-0.246557	1.41675e-05	0.234851
20	8624447	0.25816	5.299e-06	0.173873	PLCB1
20	9270764	-0.271709	1.58132e-06	0.118708	PLCB4
20	10390856	-0.2489	1.16602e-05	0.218976	MKKS
20	13259045	-0.245121	1.59473e-05	0.240148	ISM1
20	13865354	0.254356	7.35343e-06	0.187862	SEL1L2
20	13865360	0.248162	1.23998e-05	0.225778	SEL1L2
20	15269971	-0.24221	2.02301e-05	0.248215	MACROD2
20	17202826	-0.259734	4.6199e-06	0.168117
20	19143053	-0.284775	4.6233e-07	0.0802466
20	19815306	-0.307712	4.56712e-08	0.0381822
20	19815313	-0.31082	3.28516e-08	0.0344743
20	19956622	-0.290746	2.58009e-07	0.06874	RIN2
20	20284438	-0.25386	7.67124e-06	0.191107
20	20284447	-0.242735	1.93846e-05	0.245943
20	21511116	-0.242437	1.9861e-05	0.247374
20	22671609	-0.276052	1.05813e-06	0.106009
20	22671626	-0.283773	5.09188e-07	0.082853
20	22671646	-0.274191	1.25802e-06	0.112133
20	22671667	-0.245181	1.58689e-05	0.239896
20	24062830	-0.285033	4.50921e-07	0.0802466
20	31499247	0.24453	1.67406e-05	0.241877	EFCAB8
20	36467530	0.256688	6.01894e-06	0.179457	CTNNBL1
20	40627235	-0.252867	8.34754e-06	0.197422
20	40627314	-0.243672	1.79589e-05	0.24463
20	44152720	-0.256994	5.86188e-06	0.179217
20	44169287	-0.262309	3.68499e-06	0.156848	EPPIN, WFDC6
20	45506237	-0.266919	2.44328e-06	0.13704
20	46442907	-0.258553	5.12116e-06	0.173639
20	51734275	-0.246207	1.45826e-05	0.234851	TSHZ2
20	51734288	-0.256135	6.31261e-06	0.181335	TSHZ2
20	51734324	-0.249316	1.12613e-05	0.216132	TSHZ2
20	52579534	0.242892	1.91397e-05	0.245451	BCAS1
20	52579538	0.260971	4.14541e-06	0.162534	BCAS1
20	52579546	0.269578	1.92098e-06	0.123158	BCAS1
20	52579550	0.261967	3.79761e-06	0.157005	BCAS1
20	52974107	-0.262707	3.55761e-06	0.156309
20	52974112	-0.263756	3.2417e-06	0.153804
20	53010406	-0.250285	1.03825e-05	0.210644
20	55594330	-0.243192	1.86774e-05	0.245368
20	56156818	-0.266655	2.50204e-06	0.137554
20	58989029	-0.2419	2.07459e-05	0.249455
20	60895785	0.24634	1.44234e-05	0.234851	LAMA5
20	62702093	0.262905	3.4957e-06	0.15625	TCEA2
21	15871106	-0.249681	1.09226e-05	0.213388	SAMSN1
21	16312572	-0.2589	4.9686e-06	0.170385
21	16588679	-0.32469	7.20863e-09	0.0124836
21	16588724	-0.33155	3.30756e-09	0.00790672
21	17148978	-0.244694	1.65175e-05	0.241452	USP25
[truncated: 71 more rows]
