# Supplementary material for: Investigating neonatal health risk variables through cell-type specific methylome-wide association studies
Source: Clin Epigenetics. 2024 May 22;16:69. doi: 10.1186/s13148-024-01681-3 (PMC11112760; doi:10.1186/s13148-024-01681-3)
Supplement: Supplementary file 5 — Additional file5 (XLSX 25 kb) [file 13148_2024_1681_MOESM5_ESM.xlsx]

## Sheet: Bulk
Gestional Age - Bulk MWAS Results
Chromosome	Location	Partial Correlation	p value	q value	Gene Name
1	52599778	0.282262	5.17253e-07	0.588542
1	112218517	-0.282023	5.29312e-07	0.588542	RAP1A
3	33420783	0.282929	4.84949e-07	0.588542	FBXL2
3	83998272	-0.29336	1.73084e-07	0.588542
3	127726543	0.289225	2.61705e-07	0.588542
3	192891219	-0.295212	1.43525e-07	0.588542
4	177861569	-0.28325	4.70122e-07	0.588542
6	131739529	-0.278445	7.45633e-07	0.594094
6	132806862	-0.280101	6.36645e-07	0.594094	STX7
7	116929962	0.287855	2.9969e-07	0.588542	WNT2
8	56017046	-0.277277	8.33042e-07	0.594094	XKR4
9	27438700	-0.289846	2.46054e-07	0.588542	MOB3B
9	27438710	-0.276969	8.57644e-07	0.594094	MOB3B
9	27438713	-0.28073	5.99433e-07	0.594094	MOB3B
9	27438744	-0.279891	6.49603e-07	0.594094	MOB3B
9	115858914	0.275444	9.90198e-07	0.639605
10	94867154	0.278856	7.17052e-07	0.594094
11	9572681	-0.28381	4.4527e-07	0.588542
11	9572705	-0.304619	5.4307e-08	0.588542
11	109103537	0.279336	6.84993e-07	0.594094
11	127797143	-0.291254	2.1382e-07	0.588542
11	131107609	-0.278057	7.73612e-07	0.594094
14	29115243	0.287777	3.01992e-07	0.588542
14	29115266	0.285184	3.89493e-07	0.588542
16	1354686	-0.277239	8.36042e-07	0.594094
17	40745536	-0.299093	9.65245e-08	0.588542	FAM134C
17	40745540	-0.281931	5.34052e-07	0.588542	FAM134C
17	73106855	0.275606	9.75262e-07	0.639605	ARMC7
18	55458243	0.2873	3.16518e-07	0.588542	ATP8B1
18	55458245	0.282661	4.97706e-07	0.588542	ATP8B1
18	55458249	0.27783	7.90532e-07	0.594094	ATP8B1
19	4258191	-0.296394	1.27272e-07	0.588542	CCDC94
19	4258198	-0.305982	4.70393e-08	0.588542	CCDC94
19	4258219	-0.278728	7.25799e-07	0.594094	CCDC94
19	4258233	-0.284375	4.21464e-07	0.588542	CCDC94
19	22181330	0.282486	5.06185e-07	0.588542	ZNF208
22	16514414	0.280506	6.1243e-07	0.594094

## Sheet: B cells
Gestional Age - B cells MWAS Results
Chromosome	Location	Partial Correlation	p value	q value	Gene Name
1	669123	0.286526	4.26394e-07	0.376863
1	9889731	-0.281684	6.7768e-07	0.376863
1	9889744	-0.305328	6.48735e-08	0.253464
1	9889746	-0.301913	9.22508e-08	0.253464
1	78925297	-0.31782	1.72169e-08	0.253464	PTGFR
1	166695984	-0.282402	6.33048e-07	0.376863
2	38385180	-0.290598	2.8687e-07	0.376863	CYP1B1-AS1
2	61457704	-0.308523	4.64801e-08	0.253464	USP34
2	98787218	-0.284221	5.32217e-07	0.376863	VWA3B
2	198845578	-0.294978	1.85972e-07	0.375735	PLCL1
3	105156560	-0.296703	1.5649e-07	0.344914	ALCAM
3	138109657	-0.290841	2.80094e-07	0.376863	MRAS
4	14869323	-0.283004	5.97797e-07	0.376863	LINC00504
4	24505811	-0.277975	9.60725e-07	0.403037
4	41219522	-0.283431	5.73967e-07	0.376863
4	153521523	-0.287086	4.03926e-07	0.376863
5	8204811	-0.28192	6.62664e-07	0.376863
5	9815110	0.27783	9.73855e-07	0.403037
5	9815115	0.282597	6.21428e-07	0.376863
5	9815124	0.285033	4.92342e-07	0.376863
5	26630049	-0.282364	6.35357e-07	0.376863
6	32864501	-0.301588	9.53734e-08	0.253464
6	62367492	-0.290334	2.94385e-07	0.376863
6	89631626	-0.293045	2.25383e-07	0.376863	RNGTT
7	41448248	0.279203	8.56361e-07	0.394863
7	75767882	-0.27765	9.90294e-07	0.403037
7	142255166	-0.290053	3.02616e-07	0.376863
7	142255169	-0.30351	7.82952e-08	0.253464
7	154757706	-0.282727	6.13798e-07	0.376863	PAXIP1
8	24739169	-0.283689	5.59967e-07	0.376863
8	120622880	-0.27943	8.38306e-07	0.394863	ENPP2
9	21588130	-0.280586	7.51826e-07	0.379745
9	87605677	-0.27806	9.53135e-07	0.403037	NTRK2
9	91280535	-0.286507	4.27187e-07	0.376863
9	91280630	-0.281058	7.19067e-07	0.379745
10	84724322	0.281587	6.83943e-07	0.376863	NRG3
10	84724326	0.286358	4.33377e-07	0.376863	NRG3
10	104723664	-0.282568	6.23117e-07	0.376863	CNNM2
10	117746555	-0.287856	3.7488e-07	0.376863
11	17087855	0.281782	6.71415e-07	0.376863
12	319472	-0.278869	8.83653e-07	0.396739	SLC6A12
12	77145182	0.278248	9.3652e-07	0.403037
14	23346569	-0.28283	6.07765e-07	0.376863	LRP10
14	49693462	-0.280965	7.25425e-07	0.379745
16	7596880	-0.305198	6.57586e-08	0.253464	RBFOX1
16	10377086	-0.287589	3.84722e-07	0.376863
16	89640858	-0.286655	4.21124e-07	0.376863
16	89640890	-0.283314	5.80393e-07	0.376863
17	7078123	-0.300689	1.04544e-07	0.253464	ASGR1
18	7545667	-0.306902	5.50765e-08	0.253464
19	14041370	-0.279535	8.3005e-07	0.394863	CC2D1A
19	14041371	-0.279118	8.63189e-07	0.394863	CC2D1A
19	21568796	-0.303109	8.15974e-08	0.253464
21	10564547	-0.281613	6.82242e-07	0.376863
22	24131140	-0.279427	8.38561e-07	0.394863	SMARCB1
22	45088618	-0.280696	7.44097e-07	0.379745	PRR5
22	45088626	-0.282315	6.38306e-07	0.376863	PRR5
22	45088631	-0.281658	6.79379e-07	0.376863	PRR5
22	45088639	-0.2898	3.10194e-07	0.376863	PRR5

## Sheet: Granulocytes
Gestional Age - Granulocytes MWAS Results
Chromosome	Location	Partial Correlation	p value	q value	Gene Name
1	2787026	-0.281161	7.12081e-07	0.735221
2	150595051	-0.283102	5.92224e-07	0.735221
2	205355868	-0.277733	9.82707e-07	0.735221
4	20137557	-0.3106	3.73391e-08	0.650245
4	55802644	-0.301054	1.00729e-07	0.650245
4	61001728	-0.293214	2.21635e-07	0.650245
4	61001730	-0.293322	2.1927e-07	0.650245
4	134015342	-0.299521	1.17733e-07	0.650245	RP11-9G1.3
6	33915000	-0.287634	3.83028e-07	0.735221
6	141661853	-0.282244	6.4261e-07	0.735221
8	94601161	-0.278695	8.98125e-07	0.735221	LINC00535
8	94601178	-0.292973	2.26989e-07	0.650245	LINC00535
8	128513992	-0.280587	7.51736e-07	0.735221
9	9535330	-0.277687	9.86853e-07	0.735221	PTPRD
9	99622607	-0.295879	1.69957e-07	0.650245	ZNF782
9	99622615	-0.288791	3.42297e-07	0.735221	ZNF782
10	15149165	-0.281206	7.09074e-07	0.735221	RPP38
11	45003509	-0.283372	5.77158e-07	0.735221
11	55351390	-0.278935	8.78156e-07	0.735221
11	55351425	-0.285551	4.68414e-07	0.735221
11	127819342	-0.291835	2.54001e-07	0.650245
11	127819359	-0.298354	1.32509e-07	0.650245
11	127819462	-0.282229	6.43546e-07	0.735221
13	59271227	-0.291283	2.68201e-07	0.650245
13	94671232	0.278247	9.36602e-07	0.735221	GPC6
13	95520969	-0.2857	4.61775e-07	0.735221
14	72070435	-0.282311	6.38531e-07	0.735221	SIPA1L1
16	25366577	-0.279617	8.23721e-07	0.735221
18	8012715	-0.279282	8.49999e-07	0.735221	PTPRM
19	32779862	0.277916	9.66002e-07	0.735221
19	41657419	-0.285816	4.56613e-07	0.735221
20	33241250	-0.284888	4.99242e-07	0.735221	PIGU

## Sheet: Monocytes
Gestional Age - Monocytes MWAS Results
Chromosome	Location	Partial Correlation	p value	q value	Gene Name
2	238477848	-0.287766	3.78174e-07	0.883607
3	33154589	-0.281351	6.99386e-07	1
3	134875841	-0.293526	2.14893e-07	0.83499	EPHB1
3	196226885	-0.288027	3.68716e-07	0.883607	RNF168
3	196226912	-0.295217	1.81593e-07	0.83499	RNF168
3	196226936	-0.28482	5.02499e-07	0.996176	RNF168
4	55802644	0.291009	2.75521e-07	0.83499
7	11029747	-0.278008	9.57787e-07	1	PHF14
9	79107749	-0.284183	5.3415e-07	0.996176	GCNT1
13	28732752	-0.279292	8.49205e-07	1	PAN3
16	30047303	-0.294664	1.91902e-07	0.83499	FAM57B
17	36438687	-0.291241	2.69308e-07	0.83499
17	36438719	-0.279935	7.99404e-07	1
17	41083221	-0.279167	8.5928e-07	1
18	6130158	-0.305169	6.59527e-08	0.533	L3MBTL4
19	23057096	-0.287164	4.009e-07	0.883607
19	23057117	-0.307467	5.19158e-08	0.533
19	23057163	-0.321551	1.14455e-08	0.277493

## Sheet: Natural Killer cells
Gestional Age - Natural Killer cells MWAS Results
Chromosome	Location	Partial Correlation	p value	q value	Gene Name
1	75173407	-0.279358	8.43976e-07	0.903144	CRYZ
5	137639618	0.294524	1.94593e-07	0.903144	CDC25C
5	137639636	0.29006	3.02385e-07	0.903144	CDC25C
5	156714071	-0.281845	6.67424e-07	0.903144	CYFIP2
7	75070141	-0.278821	8.876e-07	0.903144	POM121C
8	35524164	-0.281028	7.21093e-07	0.903144	UNC5D
8	102187106	-0.279302	8.48411e-07	0.903144
9	118220385	0.288683	3.45926e-07	0.903144
10	34690450	-0.298433	1.31455e-07	0.903144	PARD3
12	86355435	-0.287027	4.06266e-07	0.903144
12	126659915	-0.293916	2.06731e-07	0.903144
13	46709570	0.299992	1.12237e-07	0.903144	LCP1
20	41089354	0.293501	2.1542e-07	0.903144	PTPRT
20	41089373	0.285999	4.48653e-07	0.903144	PTPRT
20	46566785	0.28392	5.47735e-07	0.903144
20	46566801	0.284457	5.2031e-07	0.903144
22	49788699	-0.28704	4.05743e-07	0.903144

## Sheet: Cytotoxic T cells
Gestional Age - Cytotoxic T cells MWAS Results
Chromosome	Location	Partial Correlation	p value	q value	Gene Name
3	35419279	-0.277755	9.80693e-07	0.999999
7	17952488	-0.280301	7.723e-07	0.999999	SNX13
7	27253742	0.277869	9.70228e-07	0.999999
7	27253750	0.280651	7.47223e-07	0.999999
7	68826319	-0.278914	8.79928e-07	0.999999
17	951511	-0.279772	8.11791e-07	0.999999	ABR
17	54696899	0.293129	2.23511e-07	0.999999
19	38951388	-0.294929	1.86901e-07	0.999999	RYR1

## Sheet: T Helper cells
Gestional Age - T Helper cells MWAS Results
Chromosome	Location	Partial Correlation	p value	q value	Gene Name
1	88964204	-0.279433	8.38086e-07	0.999999
1	88964245	-0.292316	2.42232e-07	0.999999
1	88964276	-0.306032	6.03038e-08	0.999999
6	102883873	-0.300539	1.06153e-07	0.999999
7	147637537	-0.282089	6.52169e-07	0.999999	CNTNAP2
9	137432959	-0.281888	6.64711e-07	0.999999
10	126988970	-0.282062	6.53815e-07	0.999999
10	126988980	-0.290088	3.01577e-07	0.999999
11	64690162	0.283228	5.85188e-07	0.999999	PPP2R5B
12	130582102	-0.284221	5.32222e-07	0.999999
16	13337136	0.290176	2.98969e-07	0.999999
16	16202816	-0.279799	8.0972e-07	0.999999	ABCC1
17	73796585	-0.283588	5.65428e-07	0.999999	UNK
20	7894726	0.28802	3.68976e-07	0.999999	HAO1
22	24108000	0.279231	8.54145e-07	0.999999	C22orf15
