# Supplementary material for: Investigating neonatal health risk variables through cell-type specific methylome-wide association studies
Source: Clin Epigenetics. 2024 May 22;16:69. doi: 10.1186/s13148-024-01681-3 (PMC11112760; doi:10.1186/s13148-024-01681-3)
Supplement: Supplementary file 6 — Additional file6 (XLSX 38 kb) [file 13148_2024_1681_MOESM6_ESM.xlsx]

## Sheet: Bulk
APGAR1 - Bulk MWAS Results
Chromosome	Location	Partial Correlation	p value	q value	Gene Name
1	35665302	-0.299265	8.60707e-08	0.113242
1	48340712	-0.28534	3.51278e-07	0.202626	TRABD2B
1	54154485	-0.286156	3.2417e-07	0.196485	GLIS1
1	75301461	-0.282699	4.54823e-07	0.204118
1	83517649	-0.281424	5.14763e-07	0.209364
1	92394083	-0.27838	6.90008e-07	0.21176
1	92394096	-0.285815	3.35261e-07	0.198251
1	105252990	-0.301675	6.6956e-08	0.101458
1	118030866	-0.333476	1.95695e-09	0.0147698	MAN1A2
1	213145037	-0.315695	1.48418e-08	0.0449793	VASH2
1	213145048	-0.311342	2.38951e-08	0.0579328	VASH2
1	230259588	-0.294353	1.42567e-07	0.144021	GALNT2
2	8253472	-0.280544	5.60474e-07	0.209364	LINC00298
2	71676858	-0.287884	2.73225e-07	0.184298
2	106369177	-0.279575	6.15291e-07	0.209364	NCK2
2	161000100	-0.280128	5.83419e-07	0.209364	ITGB6
2	222972438	-0.275793	8.82704e-07	0.240445
3	45178407	-0.304256	5.10373e-08	0.101458	CDCP1
3	56366187	-0.314337	1.72336e-08	0.0464249	ERC2
3	56366197	-0.293822	1.50481e-07	0.145935	ERC2
3	75189941	-0.27803	7.1349e-07	0.21356
4	35606531	-0.288408	2.59354e-07	0.184298
4	35606543	-0.280915	5.40737e-07	0.209364
4	107617388	-0.283663	4.1405e-07	0.204118
4	149038289	-0.278767	6.64929e-07	0.209364	NR3C2
5	1803299	-0.273863	1.05894e-06	0.249296	NDUFS6
5	102539806	-0.298969	8.87451e-08	0.113242	PPIP5K2
5	148268719	-0.297389	1.04483e-07	0.120627
5	157341630	-0.292915	1.64989e-07	0.148152
6	5538177	-0.283147	4.35419e-07	0.204118	FARS2
6	9789951	-0.273891	1.05614e-06	0.249296	OFCC1
6	37596484	-0.279156	6.40544e-07	0.209364
6	37596509	-0.280312	5.73159e-07	0.209364
6	37596517	-0.280783	5.47687e-07	0.209364
6	42252826	-0.284645	3.76089e-07	0.202626	TRERF1
6	62873410	-0.284069	3.97942e-07	0.204118	KHDRBS2
6	62873496	-0.279938	5.94201e-07	0.209364	KHDRBS2
6	69622758	-0.281839	4.94497e-07	0.209364	BAI3
6	114593693	-0.294663	1.38147e-07	0.144021
6	118657872	-0.275015	9.50064e-07	0.240445
6	118657898	-0.293152	1.61073e-07	0.148152
7	48500661	-0.280338	5.7174e-07	0.209364	ABCA13
8	17929088	-0.275083	9.43998e-07	0.240445	ASAH1
8	42537675	-0.277576	7.4512e-07	0.216649
8	42537677	-0.282691	4.55202e-07	0.204118
8	128700644	-0.274131	1.03264e-06	0.249296	CASC11
9	73998125	-0.277798	7.29482e-07	0.215683	TRPM3
9	73998175	-0.290511	2.10209e-07	0.171258	TRPM3
9	73998177	-0.288086	2.67796e-07	0.184298	TRPM3
9	85311336	-0.27401	1.04446e-06	0.249296
9	102897978	-0.275822	8.80263e-07	0.240445	INVS
9	123885687	-0.275107	9.41835e-07	0.240445	CNTRL
9	132565121	-0.274983	9.52925e-07	0.240445
9	132565128	-0.275857	8.77353e-07	0.240445
9	140792194	-0.2754	9.16105e-07	0.240445	CACNA1B
10	13437616	-0.275408	9.15406e-07	0.240445
10	64484618	0.287605	2.80898e-07	0.184298
10	105410950	-0.280983	5.37225e-07	0.209364	SH3PXD2A
10	106095641	-0.295667	1.24676e-07	0.137397	ITPRIP
10	106095710	-0.281118	5.30212e-07	0.209364	ITPRIP
11	13252566	-0.278841	6.60196e-07	0.209364
11	62138705	-0.283247	4.31197e-07	0.204118	ASRGL1
11	62138711	-0.305234	4.60159e-08	0.101422	ASRGL1
11	62138713	-0.318571	1.07901e-08	0.0373717	ASRGL1
11	62138761	-0.337736	1.18094e-09	0.0147698	ASRGL1
11	62138764	-0.334956	1.64347e-09	0.0147698	ASRGL1
11	62138767	-0.331606	2.43678e-09	0.0147698	ASRGL1
11	62138773	-0.32473	5.38877e-09	0.0217748	ASRGL1
11	62138785	-0.301749	6.64393e-08	0.101458	ASRGL1
11	62138788	-0.289775	2.26287e-07	0.176976	ASRGL1
11	62138797	-0.277374	7.59555e-07	0.216649	ASRGL1
11	107954388	0.287592	2.81258e-07	0.184298	CUL5
12	47160147	-0.278772	6.64585e-07	0.209364	SLC38A4
12	64098252	-0.29043	2.11912e-07	0.171258
12	65057410	-0.275575	9.01116e-07	0.240445	RASSF3
13	49188480	-0.279057	6.46676e-07	0.209364
13	49623024	-0.299291	8.58362e-08	0.113242	FNDC3A
13	61133515	-0.274017	1.04371e-06	0.249296	TDRD3
14	47176521	-0.278176	7.03596e-07	0.213231
14	64360236	-0.283903	4.04436e-07	0.204118	SYNE2
14	82807306	-0.290893	2.02297e-07	0.171258
14	103624461	-0.288817	2.48988e-07	0.184298
15	41471977	-0.282974	4.42814e-07	0.204118
15	68557996	-0.281336	5.19175e-07	0.209364
16	1847983	-0.325448	4.96488e-09	0.0217748	HAGH, IGFALS, SPSB3
17	33158	-0.28233	4.71469e-07	0.204118
17	4991061	-0.274883	9.61991e-07	0.240445	ZFP3
17	8644170	-0.287269	2.90397e-07	0.185278	CCDC42
17	8644234	-0.286851	3.02658e-07	0.18815	CCDC42
17	30012846	-0.284058	3.98349e-07	0.204118
17	45060693	0.27749	7.51236e-07	0.216649	GOSR2
17	65868555	-0.284768	3.71585e-07	0.202626	BPTF
17	70451623	-0.298028	9.78251e-08	0.118587	LINC00511
18	3552757	-0.279092	6.44519e-07	0.209364	DLGAP1
18	3552794	-0.278628	6.73826e-07	0.209445	DLGAP1
18	37408518	-0.276332	8.38698e-07	0.236441
18	68033147	-0.273862	1.0591e-06	0.249296
19	6614546	-0.279852	5.99107e-07	0.209364
19	14662940	-0.302304	6.26836e-08	0.101458	TECR
19	14662942	-0.303036	5.80484e-08	0.101458	TECR
19	15266857	-0.282428	4.66979e-07	0.204118
20	50544290	-0.279338	6.29497e-07	0.209364
22	44718014	-0.284907	3.66548e-07	0.202626

## Sheet: B cells
APGAR1 - B cells MWAS Results
Chromosome	Location	Partial Correlation	p value	q value	Gene Name
1	166695984	-0.287525	3.54023e-07	0.330122
1	184131615	0.277162	9.53797e-07	0.448875
2	38990690	-0.276903	9.77197e-07	0.448875	GEMIN6
2	88671659	-0.27699	9.69333e-07	0.448875
2	100900836	-0.288755	3.13883e-07	0.324897	LONRF2
2	216752880	-0.288506	3.21619e-07	0.324897
2	216752910	-0.279133	7.92377e-07	0.426909
3	10117104	-0.280005	7.29644e-07	0.411395	FANCD2
3	11553089	-0.282766	5.60858e-07	0.379822	ATG7
3	11662319	-0.282598	5.69974e-07	0.379822	VGLL4
3	57952651	-0.276859	9.81263e-07	0.448875
3	57952667	-0.294861	1.7127e-07	0.259607
3	65873819	-0.281605	6.26648e-07	0.379822	MAGI1
4	48543006	0.282813	5.5832e-07	0.379822	FRYL
4	60339343	-0.311945	2.91347e-08	0.191757
5	15524470	-0.314936	2.11144e-08	0.191757	FBXL7
5	101417950	0.29156	2.38061e-07	0.324897
5	140361027	0.288947	3.08029e-07	0.324897	PCDHA1
5	163572691	-0.278494	8.41593e-07	0.434131
6	96337438	-0.278266	8.59858e-07	0.434312
6	149138145	-0.312723	2.68017e-08	0.191757	UST
6	166037946	-0.288949	3.07969e-07	0.324897	PDE10A
7	6148723	0.282421	5.79688e-07	0.379822	USP42
7	45224370	-0.279592	7.58736e-07	0.418075	RAMP3
8	145626722	-0.283939	5.01123e-07	0.379822	CPSF1
10	8356701	-0.288859	3.10703e-07	0.324897
11	87507684	-0.289072	3.04271e-07	0.324897
11	104065013	-0.303831	6.85396e-08	0.200045
11	104065023	-0.300264	9.9013e-08	0.200045
11	104065027	-0.300807	9.3654e-08	0.200045
11	109725182	-0.280779	6.77958e-07	0.400899
12	3059789	-0.282222	5.90828e-07	0.379822
12	33187098	-0.28888	3.10057e-07	0.324897
12	112065165	0.283411	5.27191e-07	0.379822
12	112065222	0.283973	4.99487e-07	0.379822
13	82421541	-0.29911	1.11419e-07	0.207794
13	82421549	-0.303063	7.42146e-08	0.200045
13	82421555	-0.301107	9.08115e-08	0.200045
13	82421579	-0.27877	8.19994e-07	0.432184
14	48907105	0.280343	7.06592e-07	0.407883
14	96432051	-0.30256	7.81846e-08	0.200045
14	98248280	-0.281838	6.12905e-07	0.379822
15	76482655	0.286623	3.86507e-07	0.347064
16	7596880	-0.311174	3.16369e-08	0.191757	RBFOX1
16	23062408	0.281754	6.17862e-07	0.379822
16	31053723	-0.282209	5.91567e-07	0.379822	STX4
18	2322878	-0.302077	8.21756e-08	0.200045
18	2322920	-0.288081	3.35307e-07	0.325177
18	76347667	0.294858	1.71325e-07	0.259607
18	77629319	-0.281772	6.1677e-07	0.379822	KCNG2
20	2978778	-0.30431	6.52062e-08	0.200045	PTPRA
22	28056410	-0.296083	1.51447e-07	0.259607
22	28056443	-0.277013	9.6723e-07	0.448875

## Sheet: Granulocytes
APGAR1 - Granulocytes MWAS Results
Chromosome	Location	Partial Correlation	p value	q value	Gene Name
1	228392734	-0.277148	9.55101e-07	0.266864
2	11276119	-0.295578	1.59358e-07	0.154544
2	88924582	-0.280195	7.16617e-07	0.236408	EIF2AK3
2	88924659	-0.289452	2.93122e-07	0.177538	EIF2AK3
2	169095979	-0.287741	3.46621e-07	0.183197	STK39
2	212745874	-0.289895	2.806e-07	0.177538	ERBB4
3	3471098	-0.332099	3.10486e-09	0.0752764
3	3471136	-0.303643	6.98896e-08	0.152296
3	3471169	-0.2914	2.41846e-07	0.173962
3	3471175	-0.28964	2.87736e-07	0.177538
3	43856997	-0.277597	9.1564e-07	0.266864
3	52100636	0.279352	7.76139e-07	0.250896
3	52100651	0.277717	9.05407e-07	0.266864
3	80595203	-0.280839	6.74083e-07	0.236408
3	80595221	-0.283266	5.3458e-07	0.219673
3	85010999	-0.28098	6.65097e-07	0.236408	CADM2
3	90254330	-0.298623	1.17082e-07	0.152296	PROSP
3	126851698	-0.283752	5.10195e-07	0.213267
4	86551658	-0.291457	2.40489e-07	0.173962	ARHGAP24
4	88813725	-0.280122	7.21569e-07	0.236408	HSP90AB3P
4	180924697	-0.287065	3.70252e-07	0.183197
5	39185907	0.280574	6.91266e-07	0.236408	FYB
5	39185918	0.280502	6.95998e-07	0.236408	FYB
5	76451582	-0.308095	4.38604e-08	0.144992	ZBED3-AS1
5	93019714	-0.277764	9.01421e-07	0.266864	FAM172A
6	20328563	-0.286371	3.96088e-07	0.184921
6	36947130	-0.322662	9.04215e-09	0.109612	MTCH1
6	46502442	0.295825	1.5545e-07	0.154544
6	122065934	-0.281504	6.32759e-07	0.235259
7	140359751	-0.277049	9.6397e-07	0.266864	DENND2A
7	155921010	-0.292563	2.15491e-07	0.171055
7	155921050	-0.302506	7.86154e-08	0.152296
8	53112526	-0.27696	9.71989e-07	0.266864	ST18
8	53112540	-0.282439	5.78701e-07	0.226297	ST18
8	124019657	-0.291312	2.43959e-07	0.173962
8	137914596	-0.278891	8.10687e-07	0.258616
8	140419297	-0.294175	1.83451e-07	0.160775
8	140419310	-0.293471	1.96834e-07	0.164558
8	140419405	-0.292413	2.18717e-07	0.171055
9	24191087	-0.280706	6.82696e-07	0.236408
9	78520632	-0.28496	4.54113e-07	0.200178	PCSK5
9	111106419	-0.301307	8.89675e-08	0.152296
9	132283080	-0.283068	5.4483e-07	0.220154
9	132283114	-0.28656	3.88877e-07	0.184921
9	132283123	-0.287481	3.55527e-07	0.183197
10	19320002	-0.284512	4.74198e-07	0.2053
10	31762675	-0.277063	9.62699e-07	0.266864	ZEB1
10	36884137	-0.276859	9.81234e-07	0.266864
10	134790812	-0.289261	2.98671e-07	0.177538
10	134790821	-0.298952	1.13226e-07	0.152296
10	134790836	-0.309131	3.93093e-08	0.144992
10	134790855	-0.302138	8.16611e-08	0.152296
10	134790857	-0.303697	6.94968e-08	0.152296
10	134790863	-0.289208	3.00233e-07	0.177538
11	44970745	0.276816	9.85205e-07	0.266864	TP53I11
11	51591596	-0.287254	3.6349e-07	0.183197
11	121076460	-0.287178	3.66174e-07	0.183197
11	121076477	-0.297082	1.36912e-07	0.152296
12	61485439	-0.294148	1.83953e-07	0.160775
12	67106872	-0.295787	1.56038e-07	0.154544	GRIP1
12	81911145	-0.297854	1.26604e-07	0.152296	PPFIA2
12	103434617	-0.281377	6.40434e-07	0.235259
12	114958067	-0.286037	4.09149e-07	0.187164
12	127244753	-0.277681	9.08453e-07	0.266864	LINC00944
13	70711625	-0.290083	2.7547e-07	0.177538	ATXN8OS
14	77493281	0.286358	3.9662e-07	0.184921	IRF2BPL
14	103457689	-0.28031	7.08825e-07	0.236408	CDC42BPB
15	25870563	-0.294055	1.85678e-07	0.160775
15	25870565	-0.314959	2.10615e-08	0.127657
15	36932842	-0.312446	2.76118e-08	0.133888
15	65176665	-0.316116	1.85788e-08	0.127657
15	65176715	-0.30727	4.78429e-08	0.144992
15	71715158	-0.281407	6.38613e-07	0.235259	THSD4
16	61772378	-0.281561	6.29339e-07	0.235259	CDH8
16	61772397	-0.29004	2.76642e-07	0.177538	CDH8
17	10300755	-0.288616	3.1817e-07	0.183197
17	14746877	-0.282814	5.58279e-07	0.22189
17	61796227	-0.28417	4.90102e-07	0.208463	STRADA
17	63458999	-0.277435	9.29737e-07	0.266864
18	25263656	-0.297416	1.32356e-07	0.152296
19	852862	-0.287266	3.6308e-07	0.183197	ELANE
20	16174434	-0.277186	9.51696e-07	0.266864
20	50367782	0.277457	9.27786e-07	0.266864	ATP9A
21	15436796	-0.285028	4.51138e-07	0.200178
21	15436816	-0.298415	1.19596e-07	0.152296
22	38900297	0.29699	1.38196e-07	0.152296	DDX17
22	38900314	0.298089	1.23625e-07	0.152296	DDX17
22	38900343	0.300848	9.32646e-08	0.152296	DDX17
22	38900368	0.288106	3.34458e-07	0.183197	DDX17

## Sheet: Monocytes
APGAR1 - Monocytes MWAS Results
Chromosome	Location	Partial Correlation	p value	q value	Gene Name
1	200729620	-0.297998	1.24774e-07	0.484168	CAMSAP2
1	201536871	0.277031	9.65608e-07	0.684946
2	88924659	0.278161	8.68422e-07	0.684946	EIF2AK3
2	212745874	0.292369	2.19671e-07	0.484168	ERBB4
3	3471098	0.292431	2.1832e-07	0.484168
3	52100651	-0.280202	7.16155e-07	0.684946
3	90254330	0.27712	9.57569e-07	0.684946	PROSP
3	126851698	0.296029	1.52276e-07	0.484168
4	88813725	0.279045	7.99006e-07	0.684946	HSP90AB3P
5	38804312	-0.279628	7.56122e-07	0.684946
5	51839210	0.279349	7.76397e-07	0.684946
5	76451582	0.277888	8.90986e-07	0.684946	ZBED3-AS1
6	37991368	-0.287575	3.52296e-07	0.612233	ZFAND3
6	46502442	-0.326913	5.61181e-09	0.136056
6	105773117	-0.279768	7.46221e-07	0.684946	PREP
6	124874882	-0.287896	3.41396e-07	0.612233	NKAIN2
7	50266393	-0.283579	5.18756e-07	0.684946
7	155921010	0.277164	9.53585e-07	0.684946
9	78520632	0.276936	9.7424e-07	0.684946	PCSK5
11	44970745	-0.281986	6.0432e-07	0.684946	TP53I11
11	72369573	-0.293563	1.95043e-07	0.484168	PDE2A
11	105356704	-0.279021	8.00797e-07	0.684946
14	96715068	0.280083	7.24265e-07	0.684946
15	65176665	0.287539	3.53532e-07	0.612233
15	65176715	0.294551	1.76686e-07	0.484168
15	84056595	-0.278729	8.23163e-07	0.684946
17	46653600	-0.286323	3.97944e-07	0.643201	HOXB3
17	46653606	-0.302849	7.58791e-08	0.484168	HOXB3
17	46653610	-0.298001	1.24737e-07	0.484168	HOXB3
17	78895525	-0.317688	1.56527e-08	0.189747	RPTOR
19	852862	0.293645	1.9344e-07	0.484168	ELANE
20	16174434	0.284221	4.87712e-07	0.684946
21	36540947	-0.277614	9.14255e-07	0.684946	RUNX1

## Sheet: Natural Killer cells
APGAR1 - Natural Killer cell MWAS Results
Chromosome	Location	Partial Correlation	p value	q value	Gene Name
2	184781103	-0.292355	2.19983e-07	0.590925
3	44758692	-0.33015	3.88367e-09	0.0941583	ZNF502
3	135758994	-0.294668	1.74619e-07	0.54559	PPP2R3A
5	84629	-0.281806	6.14778e-07	0.858923
5	84648	-0.281143	6.5489e-07	0.858923
5	1212490	0.295458	1.61288e-07	0.54559	SLC6A19
5	1212500	0.278366	8.51794e-07	0.858923	SLC6A19
5	1212505	0.277405	9.32313e-07	0.858923	SLC6A19
6	31612704	-0.278955	8.05838e-07	0.858923	BAG6
7	140020985	-0.282925	5.52356e-07	0.852281	SLC37A3
7	157410898	-0.287124	3.68121e-07	0.811361	PTPRN2
7	157410927	-0.310352	3.45321e-08	0.41861	PTPRN2
8	1055191	0.284456	4.76752e-07	0.852281	ERICH1-AS1
8	19618824	-0.283154	5.40399e-07	0.852281
9	114053117	0.300815	9.3575e-08	0.54559
9	114053123	0.301673	8.56736e-08	0.54559
10	60018634	-0.291322	2.43734e-07	0.590925	IPMK
10	97403124	0.294364	1.80028e-07	0.54559	ALDH18A1
13	58363683	-0.278846	8.14127e-07	0.858923
13	64864233	0.277878	8.91841e-07	0.858923
15	30489342	0.278189	8.66079e-07	0.858923
15	71151997	-0.297627	1.29551e-07	0.54559	LRRC49
19	53357267	-0.282736	5.62453e-07	0.852281	ZNF28
19	53357282	-0.28336	5.29816e-07	0.852281	ZNF28

## Sheet: Cytotoxic T cells
APGAR1 - Cytotoxic T cells MWAS Results
Chromosome	Location	Partial Correlation	p value	q value	Gene Name
1	103472156	0.278978	8.04036e-07	0.414757	COL11A1
1	160974331	0.287137	3.67665e-07	0.335084	F11R
1	180937456	0.287656	3.49525e-07	0.335084
2	70787497	0.299545	1.06577e-07	0.287103
2	168712615	0.292697	2.12637e-07	0.335084
2	229100109	0.322026	9.70441e-09	0.100953
3	21567939	0.311941	2.91474e-08	0.100953	ZNF385D
3	42848357	0.277711	9.05894e-07	0.436526	ACKR2
3	94941264	-0.284805	4.60993e-07	0.335084
4	80005188	0.276988	9.69494e-07	0.436526	LINC01088
5	500802	0.282064	5.99799e-07	0.363548	SLC9A3
5	80690134	0.286672	3.84673e-07	0.335084
5	80690140	0.28498	4.53233e-07	0.335084
6	73866890	0.285994	4.10851e-07	0.335084	KCNQ5
6	73866895	0.280747	6.80013e-07	0.395651	KCNQ5
6	73866903	0.313917	2.3573e-08	0.100953	KCNQ5
6	73866907	0.312298	2.80528e-08	0.100953	KCNQ5
6	73866917	0.289778	2.83851e-07	0.335084	KCNQ5
6	136528526	0.291464	2.40316e-07	0.335084
7	27936774	0.279133	7.92408e-07	0.414757	JAZF1
7	71895625	0.28243	5.79192e-07	0.36006	CALN1
7	136992017	0.280058	7.25993e-07	0.409336	PTN
7	149558505	0.286707	3.83389e-07	0.335084	ZNF862
8	5149163	0.284013	4.97554e-07	0.335084
8	5149197	0.286831	3.7877e-07	0.335084
8	9722991	0.276822	9.84644e-07	0.436526
9	42128695	-0.282773	5.60497e-07	0.357894
9	131993683	0.279434	7.7016e-07	0.414757
10	34381068	0.280664	6.85402e-07	0.395651
10	122466808	0.285182	4.44482e-07	0.335084
10	124875109	0.277156	9.54364e-07	0.436526
11	68068424	0.287822	3.43888e-07	0.335084
11	68068458	0.297027	1.37672e-07	0.303438
11	68068460	0.297119	1.36401e-07	0.303438
11	68068466	0.293059	2.05098e-07	0.335084
12	52400214	0.289914	2.80076e-07	0.335084
12	109304934	0.28644	3.93473e-07	0.335084	SVOP
12	109304951	0.290917	2.53701e-07	0.335084	SVOP
13	92708366	0.29327	2.00824e-07	0.335084	GPC5
13	94764147	0.27672	9.94086e-07	0.436526	GPC6
14	78786680	0.326305	6.01063e-09	0.100953	NRXN3
14	78786720	0.288626	3.1787e-07	0.335084	NRXN3
15	70050750	0.304806	6.19268e-08	0.187674
16	19434130	0.293592	1.94467e-07	0.335084	TMC5
18	6268175	0.284775	4.62339e-07	0.335084	L3MBTL4
18	6268202	0.284068	4.94915e-07	0.335084	L3MBTL4
19	3496732	0.290812	2.56334e-07	0.335084	DOHH
19	3496736	0.284056	4.95519e-07	0.335084	DOHH
19	6371649	0.282764	5.60947e-07	0.357894
19	6371659	0.279338	7.7715e-07	0.414757
21	44569989	0.313132	2.56513e-08	0.100953
21	44569991	0.316452	1.79118e-08	0.100953

## Sheet: T Helper cells
APGAR1 - T Helper cells MWAS Results
Chromosome	Location	Partial Correlation	p value	q value	Gene Name
1	6330426	0.288493	3.22031e-07	0.424314	ACOT7
1	32201439	0.286313	3.98354e-07	0.424314	BAI2
1	32201460	0.299109	1.11432e-07	0.424314	BAI2
1	32201472	0.283347	5.30441e-07	0.459299	BAI2
1	180937456	-0.277198	9.50586e-07	0.547706
1	242736981	0.276781	9.88449e-07	0.547706
2	2260879	0.285325	4.38399e-07	0.424314	MYT1L
2	220756592	0.278854	8.13542e-07	0.513165
2	220756596	0.290308	2.69421e-07	0.424314
2	220756603	0.299282	1.09477e-07	0.424314
3	34478359	0.277216	9.48993e-07	0.547706
3	60010558	0.288452	3.23347e-07	0.424314	FHIT
5	33540088	0.286002	4.10534e-07	0.424314	ADAMTS12
6	161829008	0.284944	4.54823e-07	0.424314	PARK2
7	141849544	-0.278658	8.28663e-07	0.513165
7	155160642	-0.280431	7.00715e-07	0.513165
7	155160682	-0.296803	1.40835e-07	0.424314
7	155160689	-0.284051	4.95748e-07	0.445157
9	27377389	0.28932	2.96941e-07	0.424314	MOB3B
9	27377408	0.286163	4.04191e-07	0.424314	MOB3B
9	27377420	0.312859	2.64134e-08	0.424314	MOB3B
9	137570232	0.291191	2.46904e-07	0.424314	COL5A1
11	44058246	-0.28041	7.02117e-07	0.513165
12	34791409	0.276688	9.97082e-07	0.547706
12	120152115	-0.281289	6.45844e-07	0.513165	CIT
12	121426656	0.279959	7.32834e-07	0.513165	HNF1A
12	123905658	0.279755	7.47095e-07	0.513165	RILPL2
12	123905675	0.287003	3.7248e-07	0.424314	RILPL2
13	98152700	0.279609	7.57503e-07	0.513165
13	98152707	0.292457	2.17763e-07	0.424314
15	95813145	-0.282377	5.82106e-07	0.486654
16	3168633	0.279528	7.63316e-07	0.513165	ZNF205
16	69560808	0.288156	3.32856e-07	0.424314
16	69560838	0.284939	4.55034e-07	0.424314
16	87727865	0.302675	7.72553e-08	0.424314	JPH3
16	87727881	0.29319	2.02431e-07	0.424314	JPH3
17	48426968	0.290299	2.69671e-07	0.424314	XYLT2
17	80215375	-0.285826	4.17621e-07	0.424314	SLC16A3
19	37981173	0.28895	3.07938e-07	0.424314
19	37981181	0.293047	2.05351e-07	0.424314
19	37981237	0.307346	4.74648e-08	0.424314
19	37981261	0.300918	9.25877e-08	0.424314
19	55544991	-0.278882	8.11345e-07	0.513165
20	34411244	0.278431	8.46644e-07	0.513165	PHF20
