# Supplementary material for: Investigating neonatal health risk variables through cell-type specific methylome-wide association studies
Source: Clin Epigenetics. 2024 May 22;16:69. doi: 10.1186/s13148-024-01681-3 (PMC11112760; doi:10.1186/s13148-024-01681-3)
Supplement: Supplementary file 7 — Additional file7 (XLSX 14 kb) [file 13148_2024_1681_MOESM7_ESM.xlsx]

## Sheet: Bulk
Jaundice - Bulk MWAS Results
Chromosome	Location	p value	q value	Gene Name
1	199847171	1.49297e-07	0.504271
2	167770541	4.15183e-07	0.652449	XIRP2
6	108415392	5.7045e-07	0.708365	OSTM1
9	4061239	1.18103e-08	0.227198	GLIS3
13	43457981	7.2169e-07	0.732609
17	54775820	2.27206e-07	0.566589

## Sheet: B cells
Jaundice - B cells MWAS Results
Chromosome	Location	p value	q value	Gene Name

## Sheet: Grandulocytes
Jaundice - Grandulocytes MWAS Results
Chromosome	Location	p value	q value	Gene Name

## Sheet: Monocytes
Jaundice - Monocytes MWAS Results
Chromosome	Location	p value	q value	Gene Name

## Sheet: Natural Killer cells
Jaundice - Natural Killer cells MWAS Results
Chromosome	Location	p value	q value	Gene Name
3	52995219	8.40427e-07	0.0521267	SFMBT1
4	21456066	6.17656e-07	0.0562948	KCNIP4
8	135245361	5.06338e-07	0.0481242
10	269778	7.79153e-07	0.048306	ZMYND11
13	89801792	9.78996e-07	0.0630253

## Sheet: Cytotoxic T cells
Jaundice - Cytotoxic T cells MWAS Results
Chromosome	Location	p value	q value	Gene Name

## Sheet: T Helper cells
Jaundice - T Helper cells MWAS Results
Chromosome	Location	p value	q value	Gene Name
